# Supplementary material for: DDX17 helicase promotes resolution of R-loop-mediated transcription–replication conflicts in human cells
Source: Nucleic Acids Res. 2022 Dec 1;50(21):12274–90. doi: 10.1093/nar/gkac1116 (PMC9757067; doi:10.1093/nar/gkac1116)
Supplement: gkac1116_Supplemental_Files [file gkac1116_supplemental_files.zip]

Archive with 3 entries (3 files):
- Supplementary data.pdf
- Supplementary Table S2.xlsx
- Supplementary Table S4.xlsx
