# Supplementary material for: DDX17 helicase promotes resolution of R-loop-mediated transcription–replication conflicts in human cells
Source: Nucleic Acids Res. 2022 Dec 1;50(21):12274–90. doi: 10.1093/nar/gkac1116 (PMC9757067; doi:10.1093/nar/gkac1116)
Supplement: gkac1116_Supplemental_Files [file gkac1116_supplemental_files.zip › Supplementary Table S2.xlsx]

## Sheet: List1
1a (-DOX)	2a (-DOX)	3a (-DOX)	4a (-DOX)	5a (-DOX)	1b (DMSO)	2b (DMSO)	3b (DMSO)	4b (DMSO)	5b (DMSO)	1c (CPT)	2c (CPT)	3c (CPT)	4c (CPT)	5c (CPT)	C: Only identified by site	C: Potential contaminant	N: Peptides	N: Razor + unique peptides	N: Unique peptides	N: Sequence coverage [%]	N: Unique + razor sequence coverage [%]	N: Unique sequence coverage [%]	N: Mol. weight [kDa]	N: Q-value	N: Score	N: Intensity	N: MS/MS count	T: Protein IDs	T: Majority protein IDs	T: Protein names	T: Gene names
23.9126	22.6025	23.7278	23.8871	23.7822	24.2898	23.1283	23.5403	23.5738	23.428	23.7022	23.062	23.6419	23.6866	23.8298			27	27	27	44.4	44.4	44.4	95.925	0	296.58	340450000	388	Q8NE71	Q8NE71	ATP-binding cassette sub-family F member 1	ABCF1			Legend
23.8821	22.8463	23.2002	21.1541	21.131	23.5057	22.7426	22.3104	20.6983	21.0007	23.3624	22.637	22.3536	20.8057	20.9801			41	41	41	25.2	25.2	25.2	265.55	0	119.06	141460000	221	Q13085;O00763	Q13085	Acetyl-CoA carboxylase 1;Biotin carboxylase	ACACA			List of all identified proteins from five biological replicates (1-5)
17.7315	17.5541	17.7495	17.4758	17.4307	17.6178	17.6913	17.6839	17.4789	16.9567	17.6288	18.456	17.9019	17.2179	15.9158			2	2	2	3.6	3.6	3.6	85.424	0	3.4182	4564500	2	Q99798	Q99798	Aconitate hydratase, mitochondrial	ACO2			a, U-2 OS T-REx [RNH1(D210N)-GFP] minus Dox (-DOX, control)
24.4568	24.2916	24.6444	24.4825	24.9741	24.52	24.6567	24.8773	25.0121	23.9615	25.7227	25.5939	25.3972	24.6535	24.3886			20	20	1	77.6	77.6	4.5	41.736	0	168.76	805030000	335	P60709;Q6S8J3;A5A3E0;P0CG38;Q9BYX7;P0CG39	P60709	Actin, cytoplasmic 1;Actin, cytoplasmic 1, N-terminally processed	ACTB			b, U-2 OS T-REx [RNH1(D210N)-GFP] plus Dox, treated with DMSO for 90 min (DMSO)
21.9656	21.4385	21.4872	21.235	21.6048	21.3678	21.1802	21.5798	21.2577	20.8789	21.8046	21.6193	21.6905	21.2332	21.0961			12	3	3	37.4	14.9	14.9	42.019	0	10.929	80692000	43	P68032;P63267;P68133;P62736	P68032;P63267;P68133;P62736	Actin, alpha cardiac muscle 1;Actin, gamma-enteric smooth muscle;Actin, alpha skeletal muscle;Actin, aortic smooth muscle	ACTC1;ACTG2;ACTA1;ACTA2			c, U-2 OS T-REx [RNH1(D210N)-GFP] plus Dox, treated 100 nM CPT for 90 min (CPT)
16.3665	18.5927	19.0359	18.6929	19.3272	18.815	18.9047	18.7351	20.3637	18.6128	20.9032	20.867	20.4738	19.2825	19.3669			11	11	7	16.5	16.5	11.2	104.85	0	63.604	20694000	31	O43707;P35609;Q9H254	O43707	Alpha-actinin-4	ACTN4			1-5(a-c): values are log2-transformed intensities from MaxQuant quantification
17.3099	16.9715	17.1448	16.9772	16.988	19.5808	19.4402	19.0205	18.9009	19.356	19.3666	19.1232	19.0651	19.019	20.4109			6	6	6	4.1	4.1	4.1	252.5	0	35.937	13578000	15	Q8WYP5	Q8WYP5	Protein ELYS	AHCTF1
20.4448	20.0235	20.2614	20.0232	20.5211	21.1234	19.9577	20.2855	19.9509	20.8062	20.759	20.4443	21.2886	19.964	20.5889			14	14	14	8.9	8.9	8.9	629.09	0	23.364	36478000	46	Q09666	Q09666	Neuroblast differentiation-associated protein AHNAK	AHNAK			Only identified by site				When marked with '+', this particular protein group was identified only by a modification site.
17.9444	17.835	16.8137	17.2479	17.5321	18.9359	18.5199	16.9293	18.0834	16.3747	17.8888	17.9584	17.6891	17.3895	18.5642			2	2	2	2.4	2.4	2.4	80.735	0	2.3546	5937800	11	Q02040	Q02040	A-kinase anchor protein 17A	AKAP17A			Potential contaminant				When marked with '+', this particular protein group was found to be a commonly occurring contaminant. These should be removed for further data analysis.
17.743	18.218	18.2191	17.7688	18.05	17.316	17.5554	17.284	17.9294	22.1894	17.3219	16.6153	17.2191	17.9908	17.4437			8	8	8	12.4	12.4	12.4	80.355	0	17.25	10535000	8	O75342	O75342	Arachidonate 12-lipoxygenase, 12R-type	ALOX12B			Peptides				The total number of peptide sequences associated with the protein group (i.e. for all the proteins in the group).
17.9487	18.6493	19.194	19.1196	16.1712	18.1244	18.8856	18.7138	18.8514	17.2768	18.5123	20.1772	20.2571	18.5485	17.8183			4	4	4	23.3	23.3	23.3	26.888	0	16.864	10701000	8	Q86V81	Q86V81	THO complex subunit 4	ALYREF			Razor + unique peptides				The total number of razor + unique peptides associated with the protein group (i.e. these peptides are shared with another protein group).
20.2514	18.7505	20.188	18.4797	18.8698	20.462	19.4449	19.8373	18.0533	18.8004	19.9461	19.6499	19.8731	17.988	18.9419			5	5	5	2	2	2	297.91	0	16.102	15101000	28	Q6UB99	Q6UB99	Ankyrin repeat domain-containing protein 11	ANKRD11			Unique peptides				The total number of unique peptides associated with the protein group (i.e. these peptides are not shared with another protein group).
19.3888	15.4838	16.8017	19.6053	19.0729	21.8324	20.7991	20.8329	20.6468	20.6496	21.476	20.8337	21.2361	20.8983	21.1081			13	13	13	14.6	14.6	14.6	124.2	0	35.865	44857000	92	Q9NQW6	Q9NQW6	Actin-binding protein anillin	ANLN			Sequence coverage [%]				Percentage of the sequence that is covered by the identified peptides of the best protein sequence contained in the group.
22.5031	22.7361	22.3991	22.5584	22.6424	22.6304	22.6389	22.3445	22.9011	23.4524	23.3996	23.3827	22.8842	22.7846	22.5071			18	18	18	59.6	59.6	59.6	38.604	0	144	190090000	216	P07355;A6NMY6	P07355;A6NMY6	Annexin A2;Putative annexin A2-like protein	ANXA2;ANXA2P2			Unique + razor sequence coverage [%]				Percentage of the sequence that is covered by the identified unique and razor peptides of the best protein sequence contained in the group.
23.1617	22.5523	22.8994	22.3341	22.323	23.4769	22.7998	22.5566	21.9236	22.107	23.0193	22.5189	22.3628	21.7882	22.385			23	23	23	26.7	26.7	26.7	130.16	0	83.927	174550000	182	O14617	O14617	AP-3 complex subunit delta-1	AP3D1			Unique sequence coverage [%]				Percentage of the sequence that is covered by the identified unique peptides of the best protein sequence contained in the group.
20.2729	21.4151	20.2404	20.4114	20.4388	18.927	20.1365	19.9037	19.77	22.4393	19.8932	18.7182	16.9803	20.2227	19.7707			11	11	11	50.6	50.6	50.6	34.735	0	41.298	38707000	59	P05089	P05089	Arginase-1	ARG1			Mol. weight [kDa]				Molecular weight of the leading protein sequence contained in the protein group.
22.9244	22.8837	23.2501	24.242	24.6981	23.167	23.1022	23.1582	23.7884	24.144	22.2765	22.3943	22.9114	23.9588	24.792			6	6	6	14.7	14.7	14.7	33.216	0	16.31	341880000	66	Q9NWB6	Q9NWB6	Arginine and glutamate-rich protein 1	ARGLU1			Q-value				This is the ratio of reverse to forward protein groups.
19.9812	19.7976	20.0477	20.495	21.304	19.6112	19.9248	20.5252	20.1702	21.3731	19.2193	19.2389	20.4329	19.6951	21.7844			3	3	3	9.5	9.5	9.5	44.915	0	12.009	25802000	23	Q66PJ3	Q66PJ3	ADP-ribosylation factor-like protein 6-interacting protein 4	ARL6IP4			Score				Protein score which is derived from peptide posterior error probabilities.
21.7012	21.4071	21.649	21.3607	21.7139	21.6472	21.9999	21.9797	22.0265	20.6628	22.4916	22.7244	22.5684	21.524	21.3			15	15	15	30.9	30.9	30.9	59.75	0	99.979	97764000	142	P25705	P25705	ATP synthase subunit alpha, mitochondrial	ATP5A1			Intensity				Summed up eXtracted Ion Current (XIC) of all isotopic clusters associated with the identified AA sequence. In case of a labeled experiment this is the total intensity of all the isotopic patterns in the label cluster.
21.1807	20.6189	20.9319	20.8585	21.0157	20.8022	20.7227	21.0925	20.7784	20.5398	21.0978	21.4926	21.3472	20.5722	20.895			9	9	9	33.6	33.6	33.6	56.559	0	25.113	49538000	63	P06576	P06576	ATP synthase subunit beta, mitochondrial	ATP5B			MS/MS count				The number of sequencing events for this sequence, which matches the number of identifiers stored in the column 'MS/MS IDs'. This number is independent of the times the AA sequence has been identified through (other) modifications (e.g. heavy label, oxidation, etc.), about which information can be found in the columns 'Labeling State' and 'Modification'.
19.636	19.1021	19.7492	20.4983	20.1996	20.098	20.1411	19.8626	20.5436	19.8383	20.4131	20.1963	20.1301	20.8113	20.3413			7	7	7	24.8	24.8	24.8	32.996	0	21.74	29913000	42	P36542	P36542	ATP synthase subunit gamma, mitochondrial	ATP5C1			Protein IDs				Identifier(s) of protein(s) contained in the protein group. They are sorted by number of identified peptides in descending order.
18.5275	19.9074	19.3695	20.1467	19.4839	19.031	19.9093	19.2094	20.0717	19.4199	19.4354	19.9553	19.7567	19.8176	19.4296			5	5	5	27.2	27.2	27.2	23.277	0	20.287	20322000	49	P48047	P48047	ATP synthase subunit O, mitochondrial	ATP5O			Majority protein IDs				These are the IDs of those proteins that have at least half of the peptides that the leading protein has.
18.6626	21.2363	19.7024	20.3056	19.8109	18.5005	19.5151	18.7599	19.0121	22.3502	19.2562	18.5564	18.4992	20.7282	18.8632			9	9	9	34.9	34.9	34.9	34.258	0	27.007	25667000	26	P25311	P25311	Zinc-alpha-2-glycoprotein	AZGP1			Protein names				Name(s) of protein(s) contained within the group.
21.2817	20.3079	21.0951	19.3568	20.051	21.8461	20.1239	20.5574	19.3595	19.8306	20.8849	20.4229	20.7054	19.3212	20.3462			9	9	9	15.1	15.1	15.1	105.13	0	16.888	36367000	40	Q8WY36	Q8WY36	HMG box transcription factor BBX	BBX			Gene names				Name(s) of the gene(s) associated to the protein(s) contained within the group.
17.3095	18.7533	18.7012	17.9426	17.7701	17.0827	16.8118	18.2812	18.1342	23.3163	18.1903	16.6305	16.8573	17.6524	18.0592			8	8	8	25.3	25.3	25.3	52.562	0	43.738	19138000	11	Q13867	Q13867	Bleomycin hydrolase	BLMH
22.8342	21.0958	22.3069	21.4528	21.6435	23.432	21.7887	22.0571	21.673	21.8843	22.853	21.6588	22.5436	21.6673	22.2272			24	24	24	27.5	27.5	27.5	145.81	0	82.746	121990000	192	Q14692	Q14692	Ribosome biogenesis protein BMS1 homolog	BMS1
19.2069	19.0394	19.5144	18.9449	19.1387	20.6662	19.2867	19.4959	18.6847	19.0932	19.8916	19.3664	19.4407	18.9934	19.612			6	6	6	15.7	15.7	15.7	74.138	0	15.661	16842000	21	Q9NPI1	Q9NPI1	Bromodomain-containing protein 7	BRD7
18.1927	17.8848	19.253	18.7762	18.2424	19.5614	19.0429	19.6161	18.7249	18.6223	18.7479	18.5856	19.2641	18.9262	19.3655			3	3	3	16	16	16	28.17	0	3.437	11953000	19	Q96C57	Q96C57	Uncharacterized protein C12orf43	C12orf43
21.7061	21.0951	21.6937	21.1508	18.4459	22.3393	20.9233	17.2649	20.4895	21.0108	21.3054	20.7719	16.7105	17.0915	21.127			3	3	3	16.2	16.2	16.2	10.576	0	4.7168	41215000	28	Q9UNZ5	Q9UNZ5	Leydig cell tumor 10 kDa protein homolog	C19orf53
16.3829	16.3863	17.435	17.1234	17.6658	16.6209	17.6105	17.6673	17.156	17.5377	17.5105	17.4661	19.1105	17.3949	16.5137			3	3	3	4.2	4.2	4.2	93.23	0	6.6191	3469600	2	Q05682	Q05682	Caldesmon	CALD1
19.3554	20.6329	19.9707	19.0917	19.1883	18.9737	19.9745	19.3456	18.8324	16.9256	18.4172	19.0135	19.2271	19.0774	16.7183			5	5	5	42.5	42.5	42.5	15.892	0	11.015	14544000	35	Q9NZT1	Q9NZT1	Calmodulin-like protein 5	CALML5
16.9453	16.8224	17.3363	16.6255	18.2159	16.6311	18.0681	18.3238	16.7108	17.1972	18.3629	18.8113	18.4508	17.4387	17.681			3	3	3	8.9	8.9	8.9	48.141	0	18.478	4700300	3	P27797	P27797	Calreticulin	CALR
18.402	20.3124	18.6636	18.7469	18.4299	16.7522	17.4617	17.086	17.6817	23.4052	18.7983	17.7939	19.1797	19.3316	17.1674			10	10	10	36.8	36.8	36.8	27.679	0	53.72	24251000	28	P31944	P31944	Caspase-14;Caspase-14 subunit p17, mature form;Caspase-14 subunit p10, mature form;Caspase-14 subunit p20, intermediate form;Caspase-14 subunit p8, intermediate form	CASP14
18.6177	19.0464	18.8623	16.4923	18.7932	17.2279	18.3452	18.5949	18.6477	21.0903	18.4649	17.868	18.0521	18.9967	18.3925			6	6	6	12.7	12.7	12.7	59.755	0	10.69	11710000	10	P04040	P04040	Catalase	CAT
18.2152	16.7114	17.4781	18.1894	16.9863	18.4815	18.2882	18.1935	19.5535	18.2125	18.3078	18.1837	17.4399	18.578	17.2521			3	3	3	21.3	21.3	21.3	20.811	0	6.5152	7056600	7	Q13185;P45973	Q13185	Chromobox protein homolog 3	CBX3
17.4019	15.1425	16.364	17.0376	17.0577	17.1428	16.6731	15.5248	16.1641	17.6356	18.5138	16.9088	17.8126	16.6304	16.3351			2	2	2	4.9	4.9	4.9	57.488	0	3.214	1799200	2	P78371	P78371	T-complex protein 1 subunit beta	CCT2
17.1118	16.4435	17.366	16.5232	17.1973	17.3757	17.3716	17.5508	17.6783	17.5717	19.0252	17.7471	17.7895	17.1567	17.2196			3	3	3	7.7	7.7	7.7	60.533	0	2.1234	2616600	3	P49368	P49368	T-complex protein 1 subunit gamma	CCT3
17.3169	17.1312	16.2678	16.6543	18.2102	16.6052	17.0989	18.1106	17.6793	16.7424	19.1442	17.8991	17.7414	17.5478	17.0406			3	3	3	6.9	6.9	6.9	57.924	0	3.8071	2879200	3	P50991	P50991	T-complex protein 1 subunit delta	CCT4
17.0919	16.9782	16.3969	16.3663	15.5453	17.7873	17.3374	17.6211	17.339	17.4867	18.8685	17.8412	17.6596	17.6927	16.2772			4	4	4	8.3	8.3	8.3	58.024	0	13.098	2426500	4	P40227	P40227	T-complex protein 1 subunit zeta	CCT6A
17.2	17.4536	17.996	16.0927	17.0965	17.0079	15.9938	17.2131	16.779	16.5811	18.9137	17.599	17.5012	16.8958	17.4798			4	4	4	8.8	8.8	8.8	59.62	0	10.407	2323200	4	P50990	P50990	T-complex protein 1 subunit theta	CCT8
20.5719	19.5641	20.5397	20.6351	19.7718	21.0235	19.7241	20.1808	20.2471	19.8698	20.0626	19.7082	19.9154	20.2568	20.0483			6	6	6	24.5	24.5	24.5	54.985	0	10.765	28332000	31	O15446	O15446	DNA-directed RNA polymerase I subunit RPA34	CD3EAP
19.1196	18.5078	19.1355	19.9151	18.9156	20.1108	19.5767	19.236	19.5164	15.7677	19.3653	19.4168	19.3551	19.7565	19.5223			5	5	5	8.9	8.9	8.9	92.25	0	10.247	16409000	31	Q99459	Q99459	Cell division cycle 5-like protein	CDC5L
19.4445	20.093	19.8959	19.703	19.4895	18.4915	19.5134	19.7856	19.5716	22.5439	19.1996	19.3697	18.7041	19.5452	19.1538			4	4	4	14.2	14.2	14.2	51.522	0	8.79	25486000	17	Q15517	Q15517	Corneodesmosin	CDSN
19.792	19.5918	18.8758	20.3307	19.8448	21.3238	19.5304	19.6687	20.3111	19.9445	20.3733	20.0797	19.8156	20.4857	20.7473			13	13	13	14.6	14.6	14.6	120.97	0	28.646	29376000	44	Q03701	Q03701	CCAAT/enhancer-binding protein zeta	CEBPZ
18.9802	18.276	18.6275	18.7755	18.8138	19.0064	18.7465	18.754	18.455	18.3719	19.5376	19.7771	19.766	18.4181	18.5069			4	4	4	39.2	39.2	39.2	18.502	0	15.067	11910000	18	P23528;Q9Y281	P23528	Cofilin-1	CFL1
19.065	18.8138	19.0143	17.0913	20.4334	19.0267	18.559	19.0608	18.6144	20.569	18.4771	18.5762	19.1241	18.4485	20.3003			4	4	4	9.3	9.3	9.3	52.313	0	5.2731	11497000	18	Q86X95	Q86X95	Corepressor interacting with RBPJ 1	CIR1
25.0541	24.4904	25.5198	23.751	23.7212	25.5401	24.7881	25.0088	22.8008	23.8814	24.9344	24.4083	25.0524	23.0247	23.9909			27	27	27	54.3	54.3	54.3	66.022	0	323.31	624900000	411	Q07065;Q96K21	Q07065	Cytoskeleton-associated protein 4	CKAP4
19.8069	19.4624	19.7369	19.0609	19.8798	20.0311	20.1211	19.9236	20.7866	18.5713	22.3884	21.5954	21.2072	20.2228	19.9172			18	18	18	15.5	15.5	15.5	191.61	0	53.166	40630000	48	Q00610;P53675	Q00610	Clathrin heavy chain 1	CLTC
19.4325	19.2813	19.4556	20.0807	19.8451	21.174	20.7784	19.9373	20.6165	20.5261	20.1469	20.3469	19.9533	20.7643	21.4238			8	8	8	19.8	19.8	19.8	62.608	0	45.266	36493000	55	P38432	P38432	Coilin	COIL
18.6692	18.0981	18.9077	18.9344	18.2453	19.3403	19.3856	18.7701	19.5523	18.1066	19.6407	18.7686	18.8684	19.5262	18.7953			6	6	6	5.6	5.6	5.6	138.34	0	24.734	13236000	19	P53621	P53621	Coatomer subunit alpha;Xenin;Proxenin	COPA
16.5558	15.7436	17.2397	17.4374	16.7509	17.1208	17.7911	17.7247	18.5317	17.3982	18.8116	18.4155	18.3177	17.865	16.734			2	2	2	5.5	5.5	5.5	53.248	0	5.5534	5167700	8	Q9ULV4	Q9ULV4	Coronin-1C	CORO1C
17.1102	17.9338	17.7005	17.326	17.932	16.5136	17.8535	17.0481	16.5966	21.6017	17.1938	15.9152	17.0546	17.761	17.9767			7	7	7	23.8	23.8	23.8	47.351	0	18.72	6779200	7	Q9UI42	Q9UI42	Carboxypeptidase A4	CPA4
19.1185	19.2198	19.2956	19.4985	19.4431	19.6895	19.3668	19.8932	20.5361	19.2017	20.063	20.2085	20.7058	19.7484	19.4749			4	4	4	36.8	36.8	36.8	20.567	0	9.0946	21375000	28	P21291	P21291	Cysteine and glycine-rich protein 1	CSRP1
18.5273	20.7073	18.5134	18.6504	18.4968	18.5316	17.988	18.5278	18.3414	22.9206	18.1523	17.9048	18.3857	18.8485	18.3764			5	5	5	59.2	59.2	59.2	11.006	0	14.203	20028000	9	P01040	P01040	Cystatin-A;Cystatin-A, N-terminally processed	CSTA
23.3683	22.4867	23.3199	23.0112	22.9003	23.5333	22.8628	22.7636	22.059	22.3809	22.8253	22.2837	22.5749	22.2225	22.6601			10	10	1	64.6	64.6	5.3	21.362	0	50.749	217060000	211	Q5DJT8;P0DMV2;P0DMV1;P0DMU9	Q5DJT8;P0DMV2;P0DMV1;P0DMU9	Cancer/testis antigen family 45 member A2;Cancer/testis antigen family 45 member A9;Cancer/testis antigen family 45 member A8;Cancer/testis antigen family 45 member A10	CT45A2;CT45A9;CT45A8;CT45A10
18.8851	20.4512	19.4422	18.8282	19.3286	18.7721	18.2611	17.4526	18.3607	21.2934	18.6004	17.7794	18.5606	19.884	16.8152			6	6	6	17	17	17	44.552	0	15.137	15408000	16	P07339	P07339	Cathepsin D;Cathepsin D light chain;Cathepsin D heavy chain	CTSD
18.8637	18.2703	20.2447	19.719	20.3052	19.9198	18.8554	19.2804	18.9894	20.2589	18.6336	18.2129	19.1084	19.577	20.5377			5	5	5	12.5	12.5	12.5	49.647	0	19.559	18844000	38	Q9NXE8	Q9NXE8	Pre-mRNA-splicing factor CWC25 homolog	CWC25
22.7471	22.9069	23.0019	22.8108	23.062	21.9958	24.2351	22.1674	22.0303	22.5034	22.8691	22.6005	22.3385	23.2148	22.7738			4	4	4	35.5	35.5	35.5	11.284	0	27.084	175380000	60	P81605	P81605	Dermcidin;Survival-promoting peptide;DCD-1	DCD
17.513	16.9253	17.7737	17.0696	17.0711	17.8004	17.3859	17.4729	17.7621	16.6411	17.9844	18.3645	18.5451	16.7516	16.9356			2	2	2	4.4	4.4	4.4	50.8	0	4.1653	3512400	5	P39656	P39656	Dolichyl-diphosphooligosaccharide--protein glycosyltransferase 48 kDa subunit	DDOST
18.0214	18.3716	16.7794	18.5828	18.3198	18.6209	19.8963	18.6304	19.9682	17.2218	18.8698	19.9601	18.8864	19.4874	18.4175			12	6	6	18.2	9.6	9.6	80.272	0	19.984	13319000	15	Q92841	Q92841	Probable ATP-dependent RNA helicase DDX17	DDX17
22.9604	23.0416	23.3896	24.514	23.2048	23.4831	23.6508	23.307	23.9774	23.0992	23.0176	23.3814	23.2881	24.1883	23.7317			15	15	15	29.4	29.4	29.4	75.406	0	126.14	323610000	304	Q9NVP1	Q9NVP1	ATP-dependent RNA helicase DDX18	DDX18
21.848	21.4391	20.8755	23.0708	22.5863	22.3808	22.4611	22.0672	23.1997	22.0041	22.2282	22.6754	22.1969	23.3193	23.1609			21	21	21	36.3	36.3	36.3	87.343	0	125.13	154500000	207	Q9NR30;Q9BQ39	Q9NR30	Nucleolar RNA helicase 2	DDX21
18.9218	18.9535	17.3824	20.2232	19.2919	18.5271	19.2325	18.8423	19.9858	18.4513	18.5405	19.6977	18.7353	20.0063	19.7311			7	7	7	10.1	10.1	10.1	89.834	0	17.469	15963000	30	Q96GQ7	Q96GQ7	Probable ATP-dependent RNA helicase DDX27	DDX27
18.5339	18.8421	19.1619	18.9593	19.4218	19.2124	19.4038	19.3237	20.067	18.746	20.4615	20.4983	20.7832	18.9043	18.994			6	6	6	15.2	15.2	15.2	48.991	0	9.7348	19619000	23	Q13838;O00148	Q13838;O00148	Spliceosome RNA helicase DDX39B;ATP-dependent RNA helicase DDX39A	DDX39B;DDX39A
20.5996	20.4964	20.1584	20.6197	20.5169	21.3346	21.6395	21.5148	21.7278	20.8042	21.4929	21.8062	21.7367	21.5487	21.2137			15	14	14	30.8	29.2	29.2	73.243	0	106.34	65791000	114	O00571;O15523;Q9NQI0	O00571;O15523	ATP-dependent RNA helicase DDX3X;ATP-dependent RNA helicase DDX3Y	DDX3X;DDX3Y
18.7487	16.6181	17.2795	19.8465	18.9647	22.1168	21.2371	21.0193	21.1224	20.8144	21.6072	20.9326	21.5082	20.8118	21.467			13	13	13	19.5	19.5	19.5	102.97	0	28.677	49882000	76	Q86XP3	Q86XP3	ATP-dependent RNA helicase DDX42	DDX42
20.0486	20.0566	20.7623	20.903	21.9732	21.3082	20.9802	21.4402	21.0787	22.1805	20.816	20.434	21.5148	21.2517	22.3378			20	20	20	21.3	21.3	21.3	117.36	0	50.469	65233000	119	Q7L014	Q7L014	Probable ATP-dependent RNA helicase DDX46	DDX46
18.4154	16.6052	18.3039	19.555	18.3002	19.0189	18.4391	18.2301	19.5277	17.9744	18.6452	18.1562	18.7017	19.7412	17.4225			3	3	3	7.3	7.3	7.3	50.646	0	18.786	10421000	25	Q9H0S4	Q9H0S4	Probable ATP-dependent RNA helicase DDX47	DDX47
21.768	21.8266	21.4845	22.33	22.2408	22.343	23.2601	22.9242	23.0646	22.2909	22.758	23.2628	23.1216	22.873	22.9315			21	21	15	35.7	35.7	25.4	69.147	0	83.593	176810000	229	P17844	P17844	Probable ATP-dependent RNA helicase DDX5	DDX5
18.5656	19.219	16.6755	18.3763	18.3613	18.2485	18.2588	18.3278	18.4102	18.1533	17.9874	19.4567	17.9117	18.2592	18.2981			5	5	5	5.9	5.9	5.9	98.594	0	4.6316	8255400	8	Q8TDD1	Q8TDD1	ATP-dependent RNA helicase DDX54	DDX54
20.7393	20.4224	20.7556	19.7098	20.8223	21.0353	20.464	20.3356	19.4728	20.581	20.3687	19.9186	20.2884	19.2431	20.4668			6	6	6	13.3	13.3	13.3	61.589	0	53.936	32512000	71	Q9NY93	Q9NY93	Probable ATP-dependent RNA helicase DDX56	DDX56
17.2232	18.5176	18.5623	18.8619	19.9032	17.2776	18.5857	17.7225	18.6612	19.6647	17.8691	18.6232	18.6454	16.3988	19.3035			5	5	5	15.2	15.2	15.2	42.674	0	20.45	10202000	12	P35659	P35659	Protein DEK	DEK
23.0838	22.8702	23.8549	23.9621	22.9372	23.7925	24.1009	23.4104	23.4257	22.7552	23.5742	23.4634	23.7796	23.9042	23.3611			13	13	13	50	50	50	29.926	0	83.186	307090000	227	Q13268	Q13268	Dehydrogenase/reductase SDR family member 2, mitochondrial	DHRS2
17.9439	17.4249	17.7886	18.2763	16.4936	17.4067	17.8543	18.0502	18.9716	17.8915	18.325	18.4349	18.1674	19.2762	18.5567			4	4	4	5.9	5.9	5.9	90.932	0	25.778	7507600	15	O43143	O43143	Pre-mRNA-splicing factor ATP-dependent RNA helicase DHX15	DHX15
19.3299	20.4209	19.8659	20.5799	20.7	20.4271	21.6383	21.0105	21.849	20.1938	21.6401	21.9077	21.7432	21.8682	21.387			16	16	16	15	15	15	140.96	0	47.132	62475000	91	Q08211	Q08211	ATP-dependent RNA helicase A	DHX9
17.1451	18.8193	17.5592	20.1179	18.9686	18.8299	19.8314	18.8557	19.7467	17.1469	18.6364	19.2877	18.6396	19.4522	19.268			5	5	5	12.5	12.5	12.5	57.673	0	12.281	13027000	12	O60832	O60832	H/ACA ribonucleoprotein complex subunit 4	DKC1
18.1448	16.7463	17.2664	18.1023	17.0345	19.7318	17.1998	17.0918	17.1367	17.9725	17.4251	17.858	17.1777	16.828	17.2471			2	2	2	3.4	3.4	3.4	63.882	0	5.3532	3426800	4	Q96KC8	Q96KC8	DnaJ homolog subfamily C member 1	DNAJC1
17.849	17.3832	16.3118	18.3695	18.1965	18.2708	18.2768	16.9937	18.4123	18.3335	17.8985	18.0566	17.5435	18.38	19.3934			2	2	2	3.4	3.4	3.4	84.468	0	7.0414	7009400	9	Q5QJE6	Q5QJE6	Deoxynucleotidyltransferase terminal-interacting protein 2	DNTTIP2
20.6131	21.8496	21.0344	20.6179	20.6125	18.0165	20.3188	19.9548	20.1599	22.5079	19.9262	19.7202	19.2312	21.0042	19.3995			12	12	12	16.6	16.6	16.6	99.986	0	51.018	48395000	76	Q08554	Q08554	Desmocollin-1	DSC1
22.3496	23.4785	22.8219	22.5882	22.4335	21.0278	22.0326	22.0945	22.0722	24.2876	21.7487	21.4548	21.247	22.8453	21.7479			23	23	23	30.6	30.6	30.6	113.75	0	171.14	161030000	177	Q02413	Q02413	Desmoglein-1	DSG1
22.7308	24.3422	23.6247	22.9863	23.2822	21.4743	22.5798	22.8402	22.981	22.9045	22.3065	21.2191	21.598	23.5596	22.3435			51	51	51	21.4	21.4	21.4	331.77	0	323.31	220840000	307	P15924	P15924	Desmoplakin	DSP
21.0742	21.2665	18.5576	19.5685	20.5892	20.0257	20.8969	20.5633	20.5209	19.1174	19.8829	21.4424	19.9465	20.0141	20.4816			9	9	9	29.4	29.4	29.4	34.852	0	30.104	33561000	54	Q99848	Q99848	Probable rRNA-processing protein EBP2	EBNA1BP2
24.2066	23.8265	24.1936	24.6155	24.5693	24.9294	24.45	24.4197	24.9683	23.9087	25.316	24.8221	25.03	24.9645	24.5576			14	14	6	46.3	46.3	28.4	50.184	0	60.327	740420000	256	Q5VTE0;P68104	Q5VTE0;P68104	Putative elongation factor 1-alpha-like 3;Elongation factor 1-alpha 1	EEF1A1P5;EEF1A1
17.8104	18.4819	18.9072	16.4121	19.2004	18.3235	18.9909	17.3972	19.9061	16.3218	19.4345	20.0203	20.2059	19.0633	19.184			3	3	3	26.7	26.7	26.7	24.763	0	14.099	12589000	17	P24534	P24534	Elongation factor 1-beta	EEF1B2
16.5812	17.6384	16.6661	17.2102	18.1086	18.5718	16.8746	17.5562	18.5934	16.1893	19.0756	19.049	19.0526	17.7977	17.9578			2	2	2	7.5	7.5	7.5	31.121	0	7.5729	6435600	17	P29692	P29692	Elongation factor 1-delta	EEF1D
19.3003	19.9869	20.1891	19.5474	20.7678	19.4482	20.3472	20.1858	20.869	19.0421	21.5491	21.3961	21.5813	20.5116	20.2722			10	10	10	23.6	23.6	23.6	50.118	0	30.083	39623000	55	P26641	P26641	Elongation factor 1-gamma	EEF1G
19.2967	19.8374	19.0167	19.0708	19.1751	19.0034	19.3306	19.2449	19.0638	19.0004	19.9606	20.1181	19.153	18.6354	18.6867			6	6	6	9.4	9.4	9.4	95.337	0	15.649	15178000	16	P13639	P13639	Elongation factor 2	EEF2
16.7854	18.7796	18.3633	18.7547	19.5283	17.4028	18.8426	19.0442	19.5617	18.8779	18.9586	18.9676	18.9671	19.1658	19.5009			4	4	4	8.6	8.6	8.6	63.972	0	9.5467	12748000	24	O15371	O15371	Eukaryotic translation initiation factor 3 subunit D	EIF3D
18.4974	19.2098	18.8256	18.8614	19.4344	18.9485	19.7487	19.336	20.0803	18.1347	20.4692	20.7756	20.3499	19.4259	19.4434			6	6	4	19.5	19.5	13.5	46.153	0	29.324	20367000	40	P60842;Q14240	P60842;Q14240	Eukaryotic initiation factor 4A-I;Eukaryotic initiation factor 4A-II;Eukaryotic initiation factor 4A-II, N-terminally processed	EIF4A1;EIF4A2
22.3474	21.174	22.3406	23.2561	22.454	23.2256	21.8845	22.4824	22.8708	22.0681	22.7169	21.7083	22.3164	23.2234	22.4604			21	21	21	26.4	26.4	26.4	138.83	0	77.068	156910000	225	O60841	O60841	Eukaryotic translation initiation factor 5B	EIF5B
18.0974	19.4892	17.1713	17.0029	18.0446	17.5614	17.8634	16.6799	17.6682	16.6534	17.9061	17.0215	16.2978	16.7353	17.754			4	4	4	14.3	14.3	14.3	47.168	0	14.409	4352900	4	P06733	P06733	Alpha-enolase	ENO1
17.6133	17.2743	16.8948	18.4763	17.8102	18.1515	17.882	17.4761	17.9293	17.7127	17.6947	17.5556	17.5615	17.973	18.7615			2	2	2	2.7	2.7	2.7	100.83	0	7.5482	5765600	13	Q01780	Q01780	Exosome component 10	EXOSC10
19.0916	20.7651	19.1242	18.3834	18.4577	17.5025	18.3789	20.5791	18.7725	18.4644	18.3321	16.8832	17.9662	18.5053	18.2169			3	3	3	21.5	21.5	21.5	15.164	0	11.877	12524000	23	Q01469	Q01469	Fatty acid-binding protein, epidermal	FABP5
22.3345	21.9528	22.4292	22.3337	23.0784	22.1389	22.0626	22.0015	21.6398	22.6747	21.5803	21.6273	22.1376	21.9617	22.7358			4	4	4	19.8	19.8	19.8	28.385	0	8.1421	109320000	67	Q5BKY9;Q8N9E0	Q5BKY9;Q8N9E0	Protein FAM133B;Protein FAM133A	FAM133B;FAM133A
26.7772	28.079	27.7035	29.0002	27.5243	27.2975	27.939	27.2907	27.9648	27.3685	26.4069	27.5866	27.0555	28.1771	27.8188			4	4	4	20.3	20.3	20.3	6.6478	0	13.905	5097400000	116	P62861	P62861	40S ribosomal protein S30	FAU
18.6231	18.8891	16.9859	19.3753	18.4682	18.8888	19.1589	19.0241	20.0216	18.4455	18.8588	19.7677	18.7135	20.1612	19.0908			5	5	5	27.1	27.1	27.1	33.784	0	5.0592	14640000	15	P22087	P22087	rRNA 2-O-methyltransferase fibrillarin	FBL
22.6927	22.6195	23.2536	23.0163	23.089	23.3086	23.1912	23.2175	23.6567	21.9984	24.0942	23.6884	23.993	23.3992	23.0515			62	62	56	35.4	35.4	32.6	280.74	0	284.33	272360000	374	P21333	P21333	Filamin-A	FLNA
17.6652	17.8307	18.615	18.5924	19.3669	19.1312	18.2977	18.0208	19.5948	18.062	22.0576	19.3991	19.5695	19.4083	19.1783			21	16	15	11.1	8.9	8.3	291.02	0	54.802	20776000	21	Q14315	Q14315	Filamin-C	FLNC
20.0854	18.9421	19.8467	19.6353	19.495	20.4914	19.7258	19.427	16.1421	19.9715	19.7134	19.2779	19.4015	19.1755	19.9071			3	3	3	15.9	15.9	15.9	29.172	0	16.901	20137000	30	Q14331	Q14331	Protein FRG1	FRG1
22.6575	22.8124	21.5962	23.0386	22.8215	22.4599	22.8123	22.4207	22.8193	22.3161	22.1009	22.8471	22.1977	22.8229	22.9967			19	19	19	32.8	32.8	32.8	96.557	0	79.11	163500000	232	Q8IY81	Q8IY81	pre-rRNA processing protein FTSJ3	FTSJ3
18.904	19.0593	19.324	19.4777	18.9655	19.9459	21.2711	20.4611	21.274	19.2288	20.3364	21.5971	21.5958	20.3621	19.4423			7	7	7	15	15	15	53.425	0	25.482	34357000	36	P35637;Q92804	P35637	RNA-binding protein FUS	FUS
16.8466	17.3632	18.4293	17.4112	18.3241	16.2356	16.6781	17.7834	19.0557	16.8109	18.7479	19.0262	18.8429	19.5665	18.5963			3	3	3	7.2	7.2	7.2	69.72	0	6.7616	8847100	9	P51114	P51114	Fragile X mental retardation syndrome-related protein 1	FXR1
22.2518	23.1381	22.6748	22.5357	23.0135	22.3343	22.6226	23.2617	23.1253	22.7925	22.9639	22.6662	22.9019	22.6612	22.1167			10	10	10	58.5	58.5	58.5	36.053	0	94.225	188350000	118	P04406;O14556	P04406	Glyceraldehyde-3-phosphate dehydrogenase	GAPDH
17.1419	19.5963	18.472	16.1157	16.1394	17.8527	17.3581	17.03	16.5769	21.439	17.4197	17.4612	18.1625	18.2671	17.9199			6	6	6	46.3	46.3	46.3	21.007	0	55.285	8326200	12	O75223	O75223	Gamma-glutamylcyclotransferase	GGCT
19.4708	20.3124	19.3587	19.2775	20.8685	19.272	19.5908	20.8058	21.0713	19.0424	21.3912	21.3125	21.1995	19.3109	19.4555			12	12	12	51.4	51.4	51.4	35.076	0	34.482	33645000	52	P63244	P63244	Guanine nucleotide-binding protein subunit beta-2-like 1;Guanine nucleotide-binding protein subunit beta-2-like 1, N-terminally processed	GNB2L1
20.7396	21.0845	19.2532	20.526	20.9523	19.5748	20.4496	19.9221	20.2521	20.3938	19.6061	20.9033	19.7164	19.8419	21.0248			9	9	9	19.9	19.9	19.9	61.992	0	53.521	32418000	47	Q9BVP2	Q9BVP2	Guanine nucleotide-binding protein-like 3	GNL3
23.3577	22.3505	23.233	22.3994	22.7514	23.3972	22.4933	22.7983	22.019	22.71	22.7617	22.2911	22.8072	21.9568	22.9174			11	11	11	32.7	32.7	32.7	50.381	0	80.837	168630000	126	Q5T3I0	Q5T3I0	G patch domain-containing protein 4	GPATCH4
16.8342	16.2021	16.4474	17.7316	16.7496	19.5183	18.5313	16.4649	17.9863	16.8099	18.9106	18.3657	18.6206	18.0781	18.5737			4	4	4	12	12	12	52.228	0	19.712	6619400	10	Q92917	Q92917	G patch domain and KOW motifs-containing protein	GPKOW
16.8437	19.9305	20.082	19.1904	19.5406	16.4718	19.0631	15.6663	18.9961	20.9217	18.4594	18.3651	18.6104	19.5688	18.6684			7	7	7	23.8	23.8	23.8	49.364	0	44.809	15500000	17	Q96QA5	Q96QA5	Gasdermin-A	GSDMA
22.5493	23.2315	22.6391	24.3598	23.3167	22.209	23.3166	22.5813	23.272	22.4563	22.0031	22.9555	22.6858	23.9718	23.3637			5	5	5	23.2	23.2	23.2	20.863	0	32.464	338210000	127	P07305	P07305	Histone H1.0;Histone H1.0, N-terminally processed	H1F0
19.8872	19.989	19.4033	20.4292	20.2847	19.5334	20.6903	19.7072	20.0935	19.3467	19.6631	21.0403	20.5627	20.0154	20.1982			2	2	2	10.3	10.3	10.3	22.487	0	7.459	27988000	20	Q92522	Q92522	Histone H1x	H1FX
23.4691	23.4386	23.6035	23.9162	23.8638	23.502	24.2409	23.62	24.0876	22.9093	23.591	24.0429	24.2888	24.1572	23.512			4	4	2	31.2	31.2	18.8	13.509	0	10.113	351320000	70	Q71UI9;P0C0S5	Q71UI9;P0C0S5	Histone H2A.V;Histone H2A.Z	H2AFV;H2AFZ
20.9142	21.057	20.665	22.5507	22.0294	20.8425	21.8519	20.96	21.9305	21.2791	20.598	21.5567	21.0891	22.1433	22.1368			11	11	11	41.4	41.4	41.4	39.617	0	106.81	78151000	95	O75367;Q9P0M6	O75367	Core histone macro-H2A.1	H2AFY
18.6741	18.1591	18.5564	16.4962	17.9841	19.0386	18.4702	18.4987	18.5879	17.1199	19.6164	18.7281	18.6175	18.5593	18.4069			2	2	2	9.7	9.7	9.7	43.159	0	7.9672	9471500	14	Q9P035	Q9P035	Very-long-chain (3R)-3-hydroxyacyl-CoA dehydratase 3	HACD3
19.0017	15.9956	19.2184	19.5322	19.3077	16.6333	19.3452	19.5155	19.6219	19.0088	20.2642	20.4406	20.1727	19.5737	18.8523			10	10	10	19.8	19.8	19.8	82.999	0	44.843	20923000	31	P40939	P40939	Trifunctional enzyme subunit alpha, mitochondrial;Long-chain enoyl-CoA hydratase;Long chain 3-hydroxyacyl-CoA dehydrogenase	HADHA
17.8219	18.1441	17.9407	18.0135	18.1819	17.1011	18.398	18.7299	19.2237	16.5423	18.6673	19.7619	19.898	18.3656	18.0299			4	4	4	8.9	8.9	8.9	51.294	0	8.6409	9770900	14	P55084	P55084	Trifunctional enzyme subunit beta, mitochondrial;3-ketoacyl-CoA thiolase	HADHB
17.5525	17.638	17.3477	16.2712	17.5784	17.0145	16.1384	17.9304	17.7609	21.4005	16.9805	16.5932	17.3619	16.7747	17.314			7	7	7	12.8	12.8	12.8	72.697	0	16.55	6593000	7	P42357	P42357	Histidine ammonia-lyase	HAL
18.6143	16.6346	16.452	19.3569	18.429	18.3132	16.1876	17.1693	17.8294	18.2044	17.7852	16.8055	17.7568	17.8713	17.74			5	5	5	40.1	40.1	40.1	15.998	0	17.053	9455500	17	P68871;P02042;CON__P02070;CON__Q3SX09;P69892;P69891;P02100	P68871	Hemoglobin subunit beta;LVV-hemorphin-7;Spinorphin	HBB
17.3559	17.238	17.2282	17.8536	16.1689	19.1109	15.8202	18.2518	17.6992	17.3018	18.9506	18.1058	17.228	17.0542	18.1393			4	4	4	3.2	3.2	3.2	208.73	0	12.088	4796600	6	P51610	P51610	Host cell factor 1;HCF N-terminal chain 1;HCF N-terminal chain 2;HCF N-terminal chain 3;HCF N-terminal chain 4;HCF N-terminal chain 5;HCF N-terminal chain 6;HCF C-terminal chain 1;HCF C-terminal chain 2;HCF C-terminal chain 3;HCF C-terminal chain 4;HCF C-terminal chain 5;HCF C-terminal chain 6	HCFC1
22.808	22.6791	22.8575	24.0767	23.0389	22.6974	22.634	22.4799	23.1428	22.7429	22.0021	22.6219	22.5369	23.3284	23.0519			7	4	4	36.3	23.3	23.3	21.842	0	14.733	183120000	78	Q02539	Q02539	Histone H1.1	HIST1H1A
26.2464	26.3849	26.5069	28.6851	27.0627	26.3351	26.6022	26.1348	27.3591	26.4416	25.5702	26.2763	26.0654	27.8987	27.0843			11	11	3	35.2	35.2	9.6	21.865	0	51.712	2982700000	191	P10412;P16402;P22492;P16401	P10412;P16402	Histone H1.4;Histone H1.3	HIST1H1E;HIST1H1D
22.553	22.3921	22.4845	22.9718	22.7533	22.7653	23.1482	22.902	23.3166	22.386	23.1687	22.813	23.6129	22.9258	22.931			3	1	1	27.3	14.8	14.8	13.936	0	24.618	193560000	21	Q99878;Q96KK5;Q9BTM1;Q16777;Q93077;Q7L7L0;Q6FI13;P20671;P0C0S8;P04908	Q99878;Q96KK5;Q9BTM1;Q16777;Q93077;Q7L7L0;Q6FI13;P20671;P0C0S8;P04908	Histone H2A type 1-J;Histone H2A type 1-H;Histone H2A.J;Histone H2A type 2-C;Histone H2A type 1-C;Histone H2A type 3;Histone H2A type 2-A;Histone H2A type 1-D;Histone H2A type 1;Histone H2A type 1-B/E	HIST1H2AJ;HIST1H2AH;H2AFJ;HIST2H2AC;HIST1H2AC;HIST3H2A;HIST2H2AA3;HIST1H2AD;HIST1H2AG;HIST1H2AB
23.4759	23.3803	23.6022	24.3826	24.9168	23.7727	24.7104	24.2841	24.8627	23.8884	24.1335	24.7537	24.8083	24.845	25.1152			6	6	2	41.3	41.3	7.9	13.952	0	73.495	597310000	133	Q99880;Q99879;Q99877;Q93079;Q5QNW6;P62807;P58876;P57053;O60814;Q96A08	Q99880;Q99879;Q99877;Q93079;Q5QNW6;P62807;P58876;P57053;O60814;Q96A08	Histone H2B type 1-L;Histone H2B type 1-M;Histone H2B type 1-N;Histone H2B type 1-H;Histone H2B type 2-F;Histone H2B type 1-C/E/F/G/I;Histone H2B type 1-D;Histone H2B type F-S;Histone H2B type 1-K;Histone H2B type 1-A	HIST1H2BL;HIST1H2BM;HIST1H2BN;HIST1H2BH;HIST2H2BF;HIST1H2BC;HIST1H2BD;H2BFS;HIST1H2BK;HIST1H2BA
24.5104	24.688	24.7842	25.0748	24.9239	24.5493	25.2239	24.7363	25.2992	23.7502	24.4335	25.3896	25.429	25.0189	24.6417			7	7	7	58.3	58.3	58.3	11.367	0	41.552	857080000	220	P62805	P62805	Histone H4	HIST1H4A
18.5971	18.8452	18.6796	19.8083	20.0918	19.1496	20.2192	19.5285	20.2521	19.0858	19.7481	20.3032	20.5422	20.1457	20.1626			6	2	2	41.3	7.9	7.9	13.92	0	6.198	22389000	31	Q16778;P33778;P23527;P06899;Q8N257;Q6DRA6;Q6DN03	Q16778;P33778;P23527;P06899;Q8N257	Histone H2B type 2-E;Histone H2B type 1-B;Histone H2B type 1-O;Histone H2B type 1-J;Histone H2B type 3-B	HIST2H2BE;HIST1H2BB;HIST1H2BO;HIST1H2BJ;HIST3H2BB
22.3259	21.4678	21.6905	17.129	22.8544	21.9008	22.4728	22.4239	23.0172	21.4512	22.1109	22.8332	23.1868	22.8189	22.9212			2	2	2	10.3	10.3	10.3	15.388	0	3.8434	143920000	35	Q71DI3;Q16695;P84243;P68431;Q6NXT2	Q71DI3;Q16695;P84243;P68431;Q6NXT2	Histone H3.2;Histone H3.1t;Histone H3.3;Histone H3.1;Histone H3.3C	HIST2H3A;HIST3H3;H3F3A;HIST1H3A;H3F3C
19.3946	20.1198	20.7444	17.7865	19.3084	19.5347	19.3323	19.6517	18.6788	18.8716	19.126	19.1061	19.1716	18.9314	15.4856			2	2	2	5.2	5.2	5.2	65.711	0	2.9366	16014000	14	Q9UGU5	Q9UGU5	HMG domain-containing protein 4	HMGXB4
20.7268	17.2863	19.0176	17.1048	16.178	21.7163	16.9145	18.5122	17.2722	16.7481	19.2157	16.2961	18.6538	18.1755	17.1814			9	9	9	16	16	16	84.099	0	23.988	9944900	15	O75330	O75330	Hyaluronan mediated motility receptor	HMMR
17.5643	17.4956	17.1116	17.0299	17.2839	18.0446	19.8084	16.1941	17.1952	17.2936	19.3936	19.3819	19.8687	16.2314	15.3464			3	3	3	12.5	12.5	12.5	30.84	0	5.819	10192000	14	Q13151	Q13151	Heterogeneous nuclear ribonucleoprotein A0	HNRNPA0
20.9714	21.8796	21.9329	21.7306	21.9529	21.992	22.7712	22.62	22.723	21.6946	22.6182	22.7501	22.9587	22.1899	22.2776			12	12	12	34.1	34.1	34.1	38.746	0	71.644	139790000	155	P09651;Q32P51	P09651;Q32P51	Heterogeneous nuclear ribonucleoprotein A1;Heterogeneous nuclear ribonucleoprotein A1, N-terminally processed;Heterogeneous nuclear ribonucleoprotein A1-like 2	HNRNPA1;HNRNPA1L2
21.1375	21.1234	20.8762	20.9823	21.3624	21.0985	21.5971	21.7975	21.7643	20.928	21.7121	22.1959	22.1181	21.3522	21.7205			9	9	9	26.3	26.3	26.3	37.429	0	46.678	74594000	97	P22626	P22626	Heterogeneous nuclear ribonucleoproteins A2/B1	HNRNPA2B1
19.2806	19.9498	19.9138	19.7444	19.0453	19.309	21.2037	20.5524	20.8165	18.8762	20.268	21.2465	21.0117	20.4116	19.446			7	7	7	22.8	22.8	22.8	39.594	0	22.861	31954000	46	P51991	P51991	Heterogeneous nuclear ribonucleoprotein A3	HNRNPA3
20.9264	20.8175	20.6305	20.7329	20.9882	20.5833	21.0693	21.463	21.4202	19.6797	21.3729	21.9278	21.8128	21.1972	20.3407			9	9	9	33	33	33	33.67	0	43.025	58899000	82	P07910;P0DMR1;O60812;B7ZW38;B2RXH8	P07910;P0DMR1;O60812;B7ZW38;B2RXH8	Heterogeneous nuclear ribonucleoproteins C1/C2;Heterogeneous nuclear ribonucleoprotein C-like 4;Heterogeneous nuclear ribonucleoprotein C-like 1;Heterogeneous nuclear ribonucleoprotein C-like 3;Heterogeneous nuclear ribonucleoprotein C-like 2	HNRNPC;HNRNPCL4;HNRNPCL1;HNRNPCL3;HNRNPCL2
18.8441	19.4631	19.4747	19.0424	18.9852	19.1133	20.6823	19.9859	20.4589	18.5189	19.9327	20.466	21.0286	19.5782	19.2201			4	4	3	14.4	14.4	12.1	38.434	0	21.466	23018000	37	Q14103	Q14103	Heterogeneous nuclear ribonucleoprotein D0	HNRNPD
19.3453	18.951	19.149	19.7623	19.2256	20.2353	20.0849	20.0311	21.0594	16.7892	20.8727	20.8554	20.6515	20.8855	20.2382			5	5	3	19.5	19.5	13	45.671	0	92.184	32472000	39	P52597	P52597	Heterogeneous nuclear ribonucleoprotein F;Heterogeneous nuclear ribonucleoprotein F, N-terminally processed	HNRNPF
17.6695	17.0898	19.004	16.9082	18.1591	18.2125	18.8127	18.7272	19.1892	16.975	19.6288	19.3578	19.3694	18.9955	17.9108			4	2	2	14	8	8	49.229	0	28.378	9851700	18	P31943;P55795	P31943;P55795	Heterogeneous nuclear ribonucleoprotein H;Heterogeneous nuclear ribonucleoprotein H, N-terminally processed;Heterogeneous nuclear ribonucleoprotein H2	HNRNPH1;HNRNPH2
18.1072	17.0898	17.3932	16.7087	18.1178	16.4416	18.4796	16.1558	18.2365	16.9793	19.4077	19.0332	19.1546	18.4282	18.0713			3	3	3	14.5	14.5	14.5	36.926	0	14.101	7823200	15	P31942	P31942	Heterogeneous nuclear ribonucleoprotein H3	HNRNPH3
21.0061	21.541	21.4868	21.7853	21.4311	21.8759	22.9427	22.5537	22.4151	21.5826	22.4786	22.9116	22.6429	22.2847	22.0986			14	14	14	42.5	42.5	42.5	50.976	0	132.5	123440000	145	P61978	P61978	Heterogeneous nuclear ribonucleoprotein K	HNRNPK
18.0338	19.2756	17.8007	17.243	19.6368	17.0778	19.8994	20.0342	20.4646	19.2088	20.4652	20.5557	20.0754	20.1463	19.791			7	7	7	13.6	13.6	13.6	64.132	0	10.748	23207000	11	P14866	P14866	Heterogeneous nuclear ribonucleoprotein L	HNRNPL
19.7261	19.6119	19.6882	19.4911	20.1346	19.6574	20.6859	19.8782	21.0356	19.307	21.198	21.1127	21.0544	20.7331	20.421			10	10	10	17.4	17.4	17.4	77.515	0	35.323	36847000	58	P52272	P52272	Heterogeneous nuclear ribonucleoprotein M	HNRNPM
19.3359	19.5888	17.0782	19.4339	19.4975	18.8649	20.7388	19.8967	20.0891	17.8367	20.0398	22.1113	21.5328	19.9942	19.4997			9	9	6	18.6	18.6	14.4	70.942	0	15.805	28563000	20	O43390	O43390	Heterogeneous nuclear ribonucleoprotein R	HNRNPR
22.096	21.8557	21.4195	22.4	22.2628	22.1204	22.6025	22.1028	23.0963	21.7302	22.4577	23.1286	22.9114	22.9915	22.4978			13	13	13	19.9	19.9	19.9	90.583	0	110.9	151820000	132	Q00839	Q00839	Heterogeneous nuclear ribonucleoprotein U	HNRNPU
19.6646	19.372	19.5029	19.6468	19.4772	18.8414	19.245	19.4273	19.623	19.008	20.2464	20.0604	20.1818	19.606	19.2322			7	6	6	11.5	9.8	9.8	83.263	0	39.463	19472000	39	P08238;P07900;Q14568;Q58FF8;Q58FF7	P08238	Heat shock protein HSP 90-beta	HSP90AB1
19.3366	19.7852	19.9813	19.3274	19.7806	19.5282	20.6816	19.9823	20.6619	18.8424	21.682	21.9888	21.7458	19.4019	19.5546			10	10	9	15.1	15.1	13.6	92.468	0	55.89	39510000	61	P14625;Q58FF3	P14625	Endoplasmin	HSP90B1
17.8593	16.6701	17.6786	17.0074	17.6731	17.2132	17.4733	18.3047	17.4906	16.7765	18.3979	17.8052	17.7458	17.6181	17.6346			4	3	2	8.4	6.4	4.5	70.051	0	7.7045	4053000	3	P0DMV9;P0DMV8	P0DMV9;P0DMV8	Heat shock 70 kDa protein 1B;Heat shock 70 kDa protein 1A	HSPA1B;HSPA1A
20.7472	21.2567	21.1472	20.7048	21.5993	20.9614	21.6215	21.4572	21.3201	20.4354	22.1889	22.4983	22.4344	21.0139	21.3707			18	18	17	37.3	37.3	37.3	72.332	0	86.771	74758000	108	P11021	P11021	78 kDa glucose-regulated protein	HSPA5
20.2116	20.2581	20.5464	20.3289	20.7134	20.0579	20.6763	20.5714	20.8262	20.0216	21.4178	21.1872	21.3047	20.1436	20.2419			12	11	9	23.4	20.9	17.5	70.897	0	37.534	40249000	72	P11142;P54652	P11142;P54652	Heat shock cognate 71 kDa protein;Heat shock-related 70 kDa protein 2	HSPA8;HSPA2
18.8098	19.3614	19.7835	19.1746	19.993	19.7983	19.7804	19.7705	20.3172	18.6111	21.132	20.912	21.0619	19.9462	19.7624			7	7	7	13.8	13.8	13.8	73.68	0	22.251	27822000	36	P38646	P38646	Stress-70 protein, mitochondrial	HSPA9
16.9606	19.0348	17.0839	16.7842	17.8295	17.4774	16.0781	17.5023	17.1991	17.1034	18.3424	17.6279	15.6658	16.4639	15.3356			3	3	3	17.6	17.6	17.6	22.782	0	6.1157	9311000	15	P04792	P04792	Heat shock protein beta-1	HSPB1
21.0261	21.0679	21.285	20.9778	22.0849	20.9239	21.3852	21.6163	21.7725	20.5568	22.3204	22.4155	22.0895	21.0704	21.6462			16	16	16	40.7	40.7	40.7	61.054	0	59.401	79620000	131	P10809	P10809	60 kDa heat shock protein, mitochondrial	HSPD1
16.473	19.6904	17.1807	15.8307	20.5259	18.6817	19.716	19.3418	19.1219	19.2011	18.8942	20.6944	20.1293	19.0185	20.0139			3	3	3	35.3	35.3	35.3	10.932	0	12.569	18375000	37	P61604	P61604	10 kDa heat shock protein, mitochondrial	HSPE1
16.3616	17.1519	16.8738	16.6007	16.1374	19.2453	18.742	18.4995	18.3901	16.5302	18.8442	18.8051	18.5735	18.134	18.3921			3	3	3	5.4	5.4	5.4	89.098	0	7.7419	7244100	14	Q96JM3	Q96JM3	Chromosome alignment-maintaining phosphoprotein 1	CHAMP1
22.2555	21.2935	21.9529	22.5098	22.1467	22.9674	22.1787	22.0605	22.3824	21.9156	22.2797	22.0162	22.076	22.5493	22.3086			24	24	18	15.9	15.9	12	218	0	122.19	129710000	189	Q14839;Q8TDI0	Q14839	Chromodomain-helicase-DNA-binding protein 4	CHD4
16.1464	16.5029	18.7198	17.458	17.3451	19.9278	16.4209	18.9653	17.0852	17.8779	19.5131	18.7539	19.1623	16.6219	15.8674			3	3	3	4.7	4.7	4.7	103.7	0	4.504	9423700	9	Q8IWX8	Q8IWX8	Calcium homeostasis endoplasmic reticulum protein	CHERP
21.072	20.2253	20.3451	20.0971	20.3252	21.5095	20.9416	20.607	20.4859	20.6728	20.6782	20.674	20.7653	20.2466	21.2595			8	8	8	12.9	12.9	12.9	88.255	0	28.268	42802000	73	Q16666;Q6K0P9	Q16666	Gamma-interferon-inducible protein 16	IFI16
17.5336	17.8358	19.734	18.3655	17.2381	17.0472	20.7507	17.3416	17.2457	16.3324	18.0012	19.9226	17.0682	17.5965	17.3867			3	3	3	10.2	10.2	10.2	37.654	0	8.4252	7757300	10	P01876;P01877	P01876;P01877	Ig alpha-1 chain C region;Ig alpha-2 chain C region	IGHA1;IGHA2
20.3809	20.0868	20.5386	20.2213	20.0742	20.1635	20.1644	20.2808	19.5422	19.9175	19.5814	19.4981	19.9971	19.9096	19.603			6	6	6	26.1	26.1	26.1	36.105	0	11.23	25700000	48	P01857;P01860;P01859;P01861	P01857	Ig gamma-1 chain C region	IGHG1
20.3547	20.0675	20.2157	19.8629	15.8256	17.7867	20.8057	20.6449	19.9432	19.4994	19.9862	19.9604	20.1542	20.3332	16.9373			3	3	3	46.2	46.2	46.2	11.609	0	15.204	27728000	28	P01834	P01834	Ig kappa chain C region	IGKC
17.8029	17.2056	16.871	18.2358	18.0598	19.8627	19.2336	19.4627	19.0957	18.9483	19.2354	18.9452	19.3336	19.1409	19.5246			3	3	3	4.7	4.7	4.7	65.601	0	10.278	13148000	40	Q13123	Q13123	Protein Red	IK
18.7694	18.3232	18.682	17.1785	19.1575	18.5895	19.8229	18.8649	19.5328	17.0083	19.1577	20.5494	19.6711	19.1066	18.6934			7	7	7	11	11	11	95.337	0	18.57	14808000	26	Q12906;Q96SI9	Q12906	Interleukin enhancer-binding factor 3	ILF3
17.0225	16.9558	17.9288	18.1347	17.0247	18.5532	18.4263	18.1943	17.9696	18.0968	18.4231	18.1835	18.3798	18.0025	18.3008			3	3	3	7.4	7.4	7.4	48.807	0	7.6711	6796800	14	Q96CB8	Q96CB8	Integrator complex subunit 12	INTS12
19.3506	16.6788	19.1481	19.81	16.7472	19.9061	19.4767	18.9061	20.2157	19.3998	20.0317	18.7022	18.891	19.5576	19.3584			7	7	7	6.1	6.1	6.1	189.25	0	23.856	17346000	18	P46940	P46940	Ras GTPase-activating-like protein IQGAP1	IQGAP1
22.2106	23.856	23.1113	22.5648	22.5447	20.891	22.1528	22.3713	22.3955	22.213	21.8174	20.9907	21.3219	22.9408	21.4834			23	23	23	40.1	40.1	40.1	81.744	0	97.409	150660000	178	P14923;P35222	P14923	Junction plakoglobin	JUP
16.2848	16.7742	17.8669	19.1035	17.6598	20.1366	19.4607	19.4833	19.272	19.1543	19.6405	19.0242	19.4752	18.7615	19.8927			3	3	3	4.8	4.8	4.8	110.06	0	6.9238	15953000	11	Q02241	Q02241	Kinesin-like protein KIF23	KIF23
16.9924	16.9956	16.7712	17.3881	16.1167	20.2717	18.721	18.9032	18.709	18.836	19.5957	18.4972	19.1204	18.8665	19.0398			6	6	6	5	5	5	139.88	0	7.9206	11723000	18	O95239;Q2VIQ3	O95239	Chromosome-associated kinesin KIF4A	KIF4A
21.5002	21.4237	21.8778	21.9913	21.5313	21.8307	21.8807	21.5878	21.4554	21.8395	21.0786	21.5424	21.3245	21.374	22.2801			11	11	11	37.1	37.1	37.1	51.588	0	59.412	80499000	101	Q1ED39	Q1ED39	Lysine-rich nucleolar protein 1	KNOP1
18.8657	18.0343	17.0113	17.1431	18.5245	19.4424	17.0195	18.8116	18.9343	18.7161	19.7742	16.9346	18.949	19.0133	19.1705			3	3	3	10.8	10.8	10.8	57.861	0	7.6215	10960000	8	P52292	P52292	Importin subunit alpha-1	KPNA2
21.4037	23.3907	22.7449	22.1434	21.9032	20.3923	21.0639	20.864	21.8988	24.3961	20.7086	20.8456	20.4853	22.0597	21.4481			20	20	20	55.1	55.1	55.1	64.135	0	59.452	123920000	111	Q5T749	Q5T749	Keratinocyte proline-rich protein	KPRP
21.597	17.4335	19.1069	19.3119	16.7274	20.9311	17.8973	18.6073	18.1868	17.0534	20.1138	17.1573	18.9777	16.9884	15.5502			4	3	2	15.6	14	9.8	48.057	0	15.47	14628000	11	P05783	P05783	Keratin, type I cytoskeletal 18	KRT18
28.9325	29.0915	28.8416	29.0912	28.9146	27.9083	28.4982	28.4365	28.8023	31.9574	28.2882	28.0602	27.9854	29.0007	28.6894			66	66	1	89.4	89.4	4.7	65.432	0	323.31	17487000000	1402	P35908	P35908	Keratin, type II cytoskeletal 2 epidermal	KRT2
21.6329	20.9521	21.5542	20.7489	20.8168	22.3664	21.2414	21.252	20.6845	20.4595	21.4009	20.9077	21.4639	20.7162	20.755			14	14	14	12.8	12.8	12.8	156.27	0	52.031	58498000	73	Q86UP2	Q86UP2	Kinectin	KTN1
17.8286	19.4006	21.5507	18.0134	17.5372	16.0909	17.5687	17.5828	17.7027	17.679	20.6454	17.4867	17.3897	17.885	16.8237			2	2	2	12.5	12.5	12.5	19.25	0	14.737	10475000	10	P31025;Q5VSP4	P31025;Q5VSP4	Lipocalin-1;Putative lipocalin 1-like protein 1	LCN1;LCN1P1
19.4649	19.5305	16.9024	16.5253	18.7047	17.0307	15.7641	18.544	18.6206	18.5635	18.2907	17.9974	18.9875	18.2727	16.6183			5	5	5	56.6	56.6	56.6	15.075	0	27.607	12577000	12	P47929	P47929	Galectin-7	LGALS7
19.0538	19.0871	16.2628	19.2121	18.9988	18.1212	17.3834	19.1437	17.9967	18.2482	17.5373	16.1376	17.026	18.6323	18.6216			2	2	2	21.7	21.7	21.7	15.225	0	3.6681	9910300	10	Q9BRT6	Q9BRT6	Protein LLP homolog	LLPH
19.2703	20.0338	19.4337	19.4986	19.797	19.4138	19.6105	19.6089	20.1257	18.7433	20.4044	20.3296	20.4137	19.778	19.5813			8	8	8	12.8	12.8	12.8	74.139	0	21.756	24172000	37	P02545	P02545	Prelamin-A/C;Lamin-A/C	LMNA
16.2329	16.567	16.8828	17.6123	16.9715	16.7776	17.8799	17.5067	16.957	17.1556	19.0647	19.1058	18.5537	16.2617	16.9361			4	4	4	7.3	7.3	7.3	66.408	0	7.9215	5602700	9	P20700	P20700	Lamin-B1	LMNB1
24.6264	23.5581	24.1264	24.7487	24.2232	25.115	24.1242	23.6584	24.1818	23.9028	24.3504	23.6784	23.765	24.4347	24.2332			11	11	11	45.9	45.9	45.9	34.93	0	71.873	484800000	200	Q96AG4	Q96AG4	Leucine-rich repeat-containing protein 59	LRRC59
16.4399	18.8772	21.5584	18.3984	17.7593	17.0103	17.6514	17.3001	17.7156	17.0403	20.8121	18.4284	16.8616	17.452	18.1119			9	9	9	14.6	14.6	14.6	78.181	0	19.281	9026500	12	P02788;CON__Q29443;CON__Q0IIK2	P02788	Lactotransferrin;Lactoferricin-H;Kaliocin-1;Lactoferroxin-A;Lactoferroxin-B;Lactoferroxin-C	LTF
17.1968	16.0822	16.5562	18.6637	19.0736	17.095	17.0337	16.1621	18.1713	18.4921	16.7561	17.0179	15.9854	18.232	19.0678			2	2	2	6.1	6.1	6.1	46.513	0	11.99	4303600	10	Q9Y383	Q9Y383	Putative RNA-binding protein Luc7-like 2	LUC7L2
17.5074	16.7928	17.0353	16.8535	16.6126	17.0479	16.0621	17.4255	17.5977	19.9927	16.4364	16.6705	16.6756	17.082	20.14			2	2	2	5.8	5.8	5.8	51.466	0	18.379	5775500	8	O95232	O95232	Luc7-like protein 3	LUC7L3
22.0055	22.8183	22.9137	24.7046	23.1255	22.2326	22.856	22.3265	23.6269	22.3459	21.7485	22.5649	22.279	23.9376	23.3602			13	13	13	39.6	39.6	39.6	43.614	0	110.71	202490000	148	Q9NX58	Q9NX58	Cell growth-regulating nucleolar protein	LYAR
17.1406	17.455	16.9789	19.0609	17.4196	17.7202	18.4704	15.9638	18.9417	16.8326	16.7115	18.6176	18.5832	18.8407	17.6975			4	4	4	13.2	13.2	13.2	35.277	0	8.3211	4914400	6	O15479;O15481;Q96LZ2;P43366;Q9UBF1	O15479	Melanoma-associated antigen B2	MAGEB2
21.2821	20.2954	20.4408	21.1931	20.5067	21.9636	20.8041	20.4246	20.6482	20.3199	21.3383	20.212	20.3642	21.1329	21.0144			9	9	8	4.6	4.6	4.3	305.48	0	21.641	47742000	67	P78559	P78559	Microtubule-associated protein 1A;MAP1A heavy chain;MAP1 light chain LC2	MAP1A
21.0135	20.1258	19.5284	19.9697	20.6659	21.2706	20.4036	20.1515	19.9315	20.4317	20.4527	20.576	20.4708	19.7011	20.8294			6	6	6	7	7	7	121	0	32.85	33780000	57	P27816	P27816	Microtubule-associated protein 4	MAP4
19.3917	19.0652	18.9606	19.1739	19.1502	18.8958	19.5916	19.4325	20.5347	18.6605	20.7795	20.6554	20.354	19.9617	19.284			7	7	7	15.1	15.1	15.1	94.622	0	74.491	24817000	34	P43243	P43243	Matrin-3	MATR3
25.3426	25.8252	25.4311	26.0066	25.1373	25.1458	25.7696	25.0272	24.8656	24.4089	24.5423	25.4575	24.7095	25.2303	24.7594			32	32	32	60.7	60.7	60.7	80.472	0	323.31	1047200000	610	Q96RQ3	Q96RQ3	Methylcrotonoyl-CoA carboxylase subunit alpha, mitochondrial	MCCC1
16.3876	17.6655	17.1182	15.5372	16.4047	18.9567	17.164	17.8002	17.7806	17.2456	17.7237	16.8052	18.5094	16.835	17.2929			2	2	2	1	1	1	168.48	0	3.397	3704200	7	Q15648	Q15648	Mediator of RNA polymerase II transcription subunit 1	MED1
20.1327	16.0433	20.2946	19.409	19.9495	20.5747	19.9072	19.2926	18.8202	19.1306	19.8984	16.367	19.0468	19.0048	19.0911			3	3	3	30.7	30.7	30.7	26.273	0	6.6881	19496000	34	A0JLT2	A0JLT2	Mediator of RNA polymerase II transcription subunit 19	MED19
16.2433	17.1859	16.6134	16.9656	16.7539	18.0346	17.6205	15.9137	17.3451	17.5902	17.6139	17.9546	17.6765	17.5726	17.8001			2	2	2	0.9	0.9	0.9	331.83	0	8.438	2789200	2	Q8IWI9	Q8IWI9	MAX gene-associated protein	MGA
19.3914	17.5803	18.937	16.7454	16.5591	21.0939	18.2322	18.6708	16.2144	18.5191	20.4255	17.5774	18.7359	17.2785	18.4486			6	6	6	9	9	9	54.351	0	7.0296	11767000	17	Q9BPX6	Q9BPX6	Calcium uptake protein 1, mitochondrial	MICU1
21.1715	18.5557	19.6327	18.6433	18.8274	21.6897	18.7248	19.0327	16.6538	19.105	20.8235	17.8913	19.9724	18.1854	19.1235			7	7	7	22.1	22.1	22.1	49.666	0	37.781	22451000	20	Q8IYU8	Q8IYU8	Calcium uptake protein 2, mitochondrial	MICU2
20.9142	19.5918	19.4338	21.6438	21.4172	23.7339	22.9202	22.8361	22.9715	23.4853	23.297	22.5645	22.8322	23.1114	24.1319			44	44	44	20.1	20.1	20.1	358.69	0	224.9	210750000	308	P46013	P46013	Antigen KI-67	MKI67
21.9827	21.8308	21.8623	21.2807	21.909	21.9378	21.9436	21.6782	20.7656	21.6328	21.4711	21.5387	21.3941	20.6174	21.7831			9	9	9	31.9	31.9	31.9	29.411	0	54.993	74626000	96	Q9BU76	Q9BU76	Multiple myeloma tumor-associated protein 2	MMTAG2
19.6436	18.9305	19.4471	18.8367	19.7011	19.8785	19.0609	18.893	18.1981	17.0396	19.9912	18.6551	19.1229	18.1519	19.1347			2	2	2	38.5	38.5	38.5	7.6191	0	7.4344	12575000	18	O75394	O75394	39S ribosomal protein L33, mitochondrial	MRPL33
23.6921	23.088	24.2867	24.3691	23.7539	23.3503	23.1741	23.6433	23.2704	23.2014	23.224	23.0155	23.5205	23.5223	23.5951			4	4	4	26.1	26.1	26.1	10.165	0	17.9	285350000	64	Q9BQ48	Q9BQ48	39S ribosomal protein L34, mitochondrial	MRPL34
18.3974	18.1559	17.0383	15.8913	18.4212	17.5413	17.5269	18.4646	18.6558	17.2622	19.1021	19.7612	18.8491	17.7581	18.1803			4	4	4	7.6	7.6	7.6	67.819	0	4.5373	8738700	7	P26038;P35241;P15311	P26038	Moesin	MSN
22.4861	22.0144	22.7457	22.8641	22.36	22.6625	22.4424	22.1448	22.2343	22.1268	22.3934	22.3228	22.4838	22.3471	22.6318			23	23	23	23.9	23.9	23.9	148.85	0	80.933	137990000	219	Q9BQG0	Q9BQG0	Myb-binding protein 1A	MYBBP1A
21.386	20.5913	21.1846	20.6316	20.7276	21.0521	20.4452	20.7913	19.8797	20.2578	20.245	20.3261	20.5156	20.1361	20.2886			10	10	1	6.8	6.8	0.9	223.73	0	35.595	37499000	75	P13533	P13533	Myosin-6	MYH6
19.716	19.51	19.4648	19.8874	19.7621	19.8292	19.9376	19.6703	19.6223	19.6328	20.8304	20.2256	19.8405	19.6666	19.581			9	9	9	6.8	6.8	6.8	226.53	0	57.386	23874000	18	P35579	P35579	Myosin-9	MYH9
21.0816	20.0125	20.4521	20.3002	19.3575	20.8359	19.8937	20.1552	19.4165	19.4387	20.2321	19.505	19.8459	19.3858	19.5051			4	4	4	27.7	27.7	27.7	18.789	0	17.548	24578000	39	P10916;Q9BUA6	P10916	Myosin regulatory light chain 2, ventricular/cardiac muscle isoform	MYL2
21.7101	20.4249	21.3398	21.4102	20.8425	22.1393	21.5408	21.7178	20.8757	21.0303	22.0791	21.0348	21.2082	21.1289	21.1951			18	18	18	22.7	22.7	22.7	121.68	0	85.571	74123000	129	O00159	O00159	Unconventional myosin-Ic	MYO1C
17.6418	17.0966	16.9687	17.4464	18.1695	19.8755	19.6597	19.5257	19.3641	16.7569	18.7433	19.5646	17.1636	16.2937	16.3657			3	3	3	19.5	19.5	19.5	23.384	0	7.3773	12300000	15	Q13765;E9PAV3;Q9BZK3	Q13765;E9PAV3	Nascent polypeptide-associated complex subunit alpha;Nascent polypeptide-associated complex subunit alpha, muscle-specific form	NACA
21.7064	21.534	21.7449	22.8085	22.0038	23.0937	23.0035	22.5758	22.8586	22.6714	22.5958	22.7121	22.5076	23.1982	23.4741			30	30	30	39.2	39.2	39.2	115.73	0	119.43	174280000	203	Q9H0A0	Q9H0A0	N-acetyltransferase 10	NAT10
22.2808	22.1234	21.9225	22.5869	22.4012	24.1208	24.0362	23.5578	24.0436	23.7096	23.9168	24.0978	23.9017	24.0527	24.4324			18	18	18	25.1	25.1	25.1	76.613	0	148.73	342780000	256	P19338	P19338	Nucleolin	NCL
17.3523	17.5721	17.4456	16.2971	17.5415	16.5351	17.4741	17.4535	17.9825	17.0343	18.9013	18.4935	18.3004	17.5644	16.336			3	3	3	2.5	2.5	2.5	177.44	0	9.1985	4158300	7	P48681	P48681	Nestin	NES
19.2659	16.3651	19.7605	18.268	16.5839	21.0183	19.4446	18.7954	18.5594	16.4567	20.2226	18.2849	19.2354	16.9375	18.6076			6	6	6	12.6	12.6	12.6	69.689	0	11.387	13976000	25	P35240	P35240	Merlin	NF2
18.885	17.8255	18.6886	17.2099	16.5997	19.8468	16.2852	17.5563	15.5606	18.2994	18.3229	16.7793	18.3396	16.4643	17.1111			3	3	3	4	4	4	96.748	0	6.3937	5847100	6	Q00653	Q00653	Nuclear factor NF-kappa-B p100 subunit;Nuclear factor NF-kappa-B p52 subunit	NFKB2
20.7694	20.7349	20.7917	21.6905	21.1525	21.4256	21.3926	20.9018	21.2044	20.7858	20.9408	21.2273	20.9905	21.472	21.5967			11	11	11	54.3	54.3	54.3	34.222	0	68.957	63326000	123	Q9BYG3	Q9BYG3	MKI67 FHA domain-interacting nucleolar phosphoprotein	NIFK
19.2381	19.1506	18.966	16.8371	18.988	19.6855	19.2248	19.0848	18.6947	19.1589	18.9108	18.8496	18.4071	17.2444	19.4518			4	4	4	4.2	4.2	4.2	165.67	0	5.1739	10574000	13	P30414	P30414	NK-tumor recognition protein;Putative peptidyl-prolyl cis-trans isomerase	NKTR
17.0645	18.8647	19.3475	19.701	19.3867	19.7708	19.8499	19.6472	19.9219	19.987	19.4575	19.6244	19.4683	19.6771	20.6498			7	7	7	14.1	14.1	14.1	80.301	0	18.299	20671000	32	Q9BSC4	Q9BSC4	Nucleolar protein 10	NOL10
18.1861	18.0232	18.4953	19.4298	19.4665	21.0209	20.5154	20.1187	20.7953	20.5905	20.3776	20.5807	19.8595	21.1614	21.6064			13	13	13	17.3	17.3	17.3	127.59	0	34.054	38574000	61	Q9H6R4	Q9H6R4	Nucleolar protein 6	NOL6
17.0537	17.754	18.0021	17.5727	17.2986	20.0421	19.1941	19.7247	19.7258	19.8097	19.7318	17.8983	17.3284	19.356	20.3479			3	3	3	4	4	4	73.602	0	3.2706	11278000	19	Q14978	Q14978	Nucleolar and coiled-body phosphoprotein 1	NOLC1
21.2652	20.5293	20.9238	21.8006	21.9832	24.2479	23.7672	23.9051	23.5244	23.7562	24.0157	23.6461	23.9231	23.7216	24.4442			23	23	21	49.9	49.9	46.7	54.231	0	107.81	373770000	236	Q15233	Q15233	Non-POU domain-containing octamer-binding protein	NONO
19.5692	20.0946	19.0296	20.7449	21.0899	20.4045	20.9675	20.218	21.1662	20.633	20.6663	21.2887	20.4801	21.3971	21.8206			10	10	10	15.6	15.6	15.6	89.301	0	44.733	46505000	62	P46087	P46087	Probable 28S rRNA (cytosine(4447)-C(5))-methyltransferase	NOP2
22.4436	22.6842	22.507	23.3491	22.8443	22.7902	23.2867	22.4186	22.6647	22.3495	22.3896	22.8259	22.3924	22.8829	23.0477			18	18	18	42.9	42.9	42.9	66.049	0	76.902	183380000	227	O00567	O00567	Nucleolar protein 56	NOP56
23.8792	23.8288	24.226	24.7404	24.1322	23.9483	24.0483	23.9209	23.8947	23.6761	23.235	23.6684	23.7385	23.9152	24.2446			19	19	19	46.1	46.1	46.1	59.578	0	185.39	414050000	374	Q9Y2X3	Q9Y2X3	Nucleolar protein 58	NOP58
21.7292	21.7149	21.5525	22.7032	22.7316	23.4233	23.4135	23.0179	23.7677	23.308	23.4283	23.4201	23.3757	23.7077	23.9926			9	9	9	41.8	41.8	41.8	32.575	0	71.803	320270000	191	P06748	P06748	Nucleophosmin	NPM1
18.1008	16.8177	17.6083	16.3887	17.2482	17.6743	16.6524	16.9651	18.2264	17.4584	18.1581	15.6219	17.7626	18.3009	17.3017			2	2	2	2.3	2.3	2.3	153.94	0	3.6223	3650900	3	P49790	P49790	Nuclear pore complex protein Nup153	NUP153
17.6349	17.9715	17.0465	17.5633	17.2253	18.5138	17.904	16.9775	17.8515	17.5123	18.4268	19.0697	18.2387	17.7614	16.7641			4	4	4	8.9	8.9	8.9	57.116	0	5.6995	5061300	5	P07237	P07237	Protein disulfide-isomerase	P4HB
16.9919	17.9946	17.2556	17.9385	18.7081	17.8501	17.9938	18.4536	19.0597	18.2088	18.0976	19.1106	18.2738	18.0243	18.2146			5	5	4	16	16	10.9	43.786	0	3.9186	7451600	10	Q9UQ80	Q9UQ80	Proliferation-associated protein 2G4	PA2G4
19.4299	19.5923	19.7399	19.8743	19.9711	19.7559	20.1306	20.7639	20.9753	19.4547	21.2506	21.3888	21.2396	20.1102	19.5407			11	11	11	19	19	19	70.67	0	41.338	33734000	39	P11940;Q9H361;Q4VXU2;Q13310;Q5JQF8;Q96DU9	P11940	Polyadenylate-binding protein 1	PABPC1
19.4565	17.3844	19.0526	21.5529	19.4985	19.9135	19.6815	19.5328	21.41	19.6699	19.9791	19.5784	19.6686	21.8249	19.3535			12	12	12	15.2	15.2	15.2	113.08	0	56.704	31867000	41	P09874	P09874	Poly [ADP-ribose] polymerase 1	PARP1
24.9833	25.6297	25.3568	25.7719	24.9691	24.7996	25.6085	24.9061	24.8252	24.5603	24.2729	25.285	24.6419	25.0904	24.9438			46	46	46	56.5	56.5	56.5	129.63	0	323.31	926540000	702	P11498	P11498	Pyruvate carboxylase, mitochondrial	PC
16.0845	17.869	18.1592	18.3688	18.3049	18.4113	18.5253	18.3243	18.5307	17.6611	18.8354	19.4915	18.7269	18.3907	18.4362			2	2	1	6.6	6.6	3.6	38.58	0	5.4056	8778900	9	Q15366	Q15366	Poly(rC)-binding protein 2	PCBP2
24.1118	24.7836	24.2583	24.4809	23.9357	23.7606	24.6465	23.7812	23.4959	23.3299	23.1985	24.4131	23.506	23.6921	23.593			34	34	34	56.2	56.2	56.2	80.058	0	239.94	445410000	460	P05165	P05165	Propionyl-CoA carboxylase alpha chain, mitochondrial	PCCA
19.3402	19.1294	19.1619	20.9393	19.6413	19.9906	20.4023	19.4636	20.827	20.1191	19.5781	20.2713	19.2424	20.9176	21.0669			13	13	13	7.4	7.4	7.4	208.7	0	24.056	30092000	35	Q14690	Q14690	Protein RRP5 homolog	PDCD11
18.8267	18.8714	19.2576	18.6928	19.2292	18.6903	19.4778	18.943	19.7911	17.2471	20.7303	20.9128	20.5462	18.8824	18.7713			7	7	7	18.8	18.8	18.8	56.782	0	22.287	17406000	19	P30101	P30101	Protein disulfide-isomerase A3	PDIA3
16.4673	18.7312	19.1687	16.892	18.9623	19.0811	18.7968	19.0279	19.9552	18.3713	20.389	21.0682	20.2839	18.8814	18.5683			6	6	6	20.5	20.5	20.5	48.121	0	45.395	16992000	19	Q15084	Q15084	Protein disulfide-isomerase A6	PDIA6
20.125	19.9055	20.2346	21.1426	20.384	20.7947	20.7895	20.512	20.9251	20.288	20.0466	20.4142	20.2969	21.0102	20.8801			8	8	8	13.3	13.3	13.3	68.002	0	23.124	39677000	71	O00541	O00541	Pescadillo homolog	PES1
20.1616	19.4166	19.824	20.6417	19.6391	20.4902	19.8854	19.5859	20.0418	19.4727	20.1964	19.6208	19.8387	20.4419	20.1393			6	6	6	29.4	29.4	29.4	32.004	0	14.373	28480000	38	Q96HS1	Q96HS1	Serine/threonine-protein phosphatase PGAM5, mitochondrial	PGAM5
16.8596	18.8864	19.5683	18.9974	19.6743	18.8716	19.6329	19.1638	20.273	18.4791	20.9384	20.8848	20.8156	20.093	19.3626			8	8	8	39.7	39.7	39.7	29.804	0	32.007	24282000	31	P35232	P35232	Prohibitin	PHB
19.8236	20.234	20.1355	19.9826	21.0803	20.358	20.9556	21.2551	21.7123	20.1646	21.6822	21.8226	21.6657	20.9611	20.1081			10	10	10	41.5	41.5	41.5	33.296	0	31.91	52451000	58	Q99623	Q99623	Prohibitin-2	PHB2
20.3532	19.3921	20.5062	19.3121	19.7663	20.7532	20.0567	20.37	19.5458	19.4405	19.8955	19.6841	20.2575	19.4234	20.2032			4	4	4	18.6	18.6	18.6	37.034	0	8.3293	23839000	37	Q96BK5	Q96BK5	PIN2/TERF1-interacting telomerase inhibitor 1	PINX1
20.6014	22.0089	21.0879	21.0676	20.4535	19.3916	21.7078	19.1202	19.9423	20.5792	20.1634	19.8046	19.5956	24.1856	20.478			6	6	6	43.8	43.8	43.8	16.572	0	34.695	61937000	55	P12273	P12273	Prolactin-inducible protein	PIP
16.4484	21.5084	19.2563	18.9372	18.5564	17.7909	19.065	18.4728	18.5305	19.1447	18.3328	15.686	17.917	18.6684	18.4103			9	9	9	14.5	14.5	14.5	82.86	0	74.377	14047000	18	Q13835	Q13835	Plakophilin-1	PKP1
22.5869	22.7409	23.2763	22.8471	23.1958	23.2365	23.6409	23.4663	23.6423	22.6476	24.5095	24.329	24.3745	23.6771	23.3537			97	97	97	26.4	26.4	26.4	531.78	0	323.31	329850000	466	Q15149;P58107;Q9UPN3	Q15149	Plectin	PLEC
17.8492	20.0668	18.3209	18.0384	18.1796	17.3728	18.0137	16.3705	17.6762	16.728	17.3463	17.1001	18.2476	17.8308	16.9719			5	5	5	9.7	9.7	9.7	68.064	0	19.925	6462300	8	Q8WVV4	Q8WVV4	Protein POF1B	POF1B
20.0584	18.6664	20.1353	19.708	19.2038	20.6025	19.3589	19.7833	19.5561	19.3141	19.953	19.6047	20.1975	19.6663	19.7107			5	5	5	9.8	9.8	9.8	53.961	0	13.196	21971000	30	Q9GZS1	Q9GZS1	DNA-directed RNA polymerase I subunit RPA49	POLR1E
19.5999	19.4903	19.357	19.4111	19.8911	19.7982	19.4837	19.6019	19.516	19.1809	20.2675	20.5814	20.2878	19.3428	19.6284			5	5	5	24.1	24.1	24.1	23.742	0	9.3822	21537000	26	P23284	P23284	Peptidyl-prolyl cis-trans isomerase B	PPIB
18.7125	18.5695	17.7015	19.9498	18.7897	19.8617	19.2977	19.098	19.8816	19.6409	19.8453	19.0591	19.6094	20.1074	20.0096			5	5	1	19.8	19.8	4.3	36.983	0	31.917	19223000	42	P36873;P62136	P36873;P62136	Serine/threonine-protein phosphatase PP1-gamma catalytic subunit;Serine/threonine-protein phosphatase PP1-alpha catalytic subunit	PPP1CC;PPP1CA
20.7472	21.1294	20.9245	21.3431	21.0618	20.6798	20.9123	20.7801	21.6356	21.5566	20.9632	20.6347	20.9624	21.9029	20.8603			7	7	5	33.7	33.7	24.1	22.11	0	20.031	59887000	93	Q06830	Q06830	Peroxiredoxin-1	PRDX1
18.8053	20.4335	19.6337	18.724	18.8689	18.5996	18.6188	18.5544	18.5244	20.8807	18.1004	17.7251	18.2637	19.8787	18.5234			5	4	4	28.3	22.7	22.7	21.892	0	9.1904	15776000	23	P32119	P32119	Peroxiredoxin-2	PRDX2
18.0508	18.2988	18.1824	17.4455	17.8551	18.7905	18.6929	18.6176	17.8619	18.337	19.8209	19.364	19.5906	17.4163	18.2162			4	3	3	15.5	12.5	12.5	30.54	0	6.66	10553000	20	Q13162	Q13162	Peroxiredoxin-4	PRDX4
18.3898	18.0364	18.3448	18.2076	16.3669	19.3338	18.8795	18.8462	19.4488	17.8308	20.5388	19.5812	19.6266	18.7689	18.209			11	11	11	3.4	3.4	3.4	469.08	0	17.113	13724000	21	P78527	P78527	DNA-dependent protein kinase catalytic subunit	PRKDC
17.2886	17.3569	16.9599	16.9418	19.7691	16.2428	17.3347	18.049	17.1152	19.6532	17.7621	17.3688	18.1148	17.6541	18.6412			3	3	3	5.9	5.9	5.9	64.467	0	4.9603	6425400	11	Q5VTL8	Q5VTL8	Pre-mRNA-splicing factor 38B	PRPF38B
20.4686	20.0364	20.822	21.5382	22.0492	21.3893	21.0537	21.2708	21.0956	21.7921	20.7645	20.4904	21.3702	21.4019	22.2294			11	11	11	12	12	12	108.8	0	77.978	68351000	84	O75400	O75400	Pre-mRNA-processing factor 40 homolog A	PRPF40A
20.2022	19.5209	19.2107	19.8852	19.4756	20.5719	19.6433	19.5132	19.9895	19.9077	20.0899	19.6617	19.5163	20.2381	19.8731			8	8	8	9.7	9.7	9.7	116.99	0	43.355	25053000	49	Q13523	Q13523	Serine/threonine-protein kinase PRP4 homolog	PRPF4B
19.0524	17.7735	16.9262	17.4942	18.7711	20.7873	20.7194	20.1827	19.7171	19.9334	20.1672	20.0795	20.2818	19.9206	20.1593			6	5	5	14.7	13.4	13.4	58.743	0	13.467	24536000	43	Q8WXF1	Q8WXF1	Paraspeckle component 1	PSPC1
18.1729	16.8437	18.7747	18.7212	18.8546	18.9653	18.4212	16.8267	19.4242	18.3118	19.6302	19.2461	16.4768	17.1935	19.1429			4	4	4	13	13	13	57.221	0	15.539	9796500	17	P26599	P26599	Polypyrimidine tract-binding protein 1	PTBP1
21.6335	20.0437	22.2677	20.6755	20.29	22.4121	20.9355	22.1471	20.0266	20.3659	21.4999	20.3983	22.0018	20.6244	20.3722			11	11	10	12.3	12.3	11.4	137.17	0	66.322	63463000	94	Q6WKZ4	Q6WKZ4	Rab11 family-interacting protein 1	RAB11FIP1
18.145	17.4531	17.2045	16.6724	16.8034	16.4643	18.5764	18.3107	19.0457	16.8385	17.5959	19.7688	19.6039	18.1576	16.8996			2	2	2	6.9	6.9	6.9	32.463	0	6.5089	8213600	16	Q9UKM9	Q9UKM9	RNA-binding protein Raly	RALY
22.4	21.7284	22.4327	22.0884	21.8814	23.0558	21.7747	22.1214	21.7192	21.8885	22.1697	21.9357	22.1179	21.6848	22.04			18	18	18	12.7	12.7	12.7	201.56	0	91.784	105570000	116	Q7Z6E9	Q7Z6E9	E3 ubiquitin-protein ligase RBBP6	RBBP6
17.2626	15.4705	15.8973	17.7781	18.178	19.8309	19.54	19.4733	18.9565	19.6525	19.6319	19.284	19.5593	19.0007	19.8388			4	4	4	13.2	13.2	13.2	44.961	0	21.036	14508000	32	Q96I25	Q96I25	Splicing factor 45	RBM17
18.8818	18.4328	19.1721	19.3628	19.5944	21.01	20.1573	20.2929	19.9913	20.7029	20.584	20.3385	20.8764	20.0993	21.2407			9	9	9	14.2	14.2	14.2	100.18	0	13.592	34961000	38	P49756	P49756	RNA-binding protein 25	RBM25
19.4154	17.6448	17.8177	18.8797	19.1425	22.8445	21.6234	21.7849	20.1456	21.9319	22.1226	21.1644	22.2659	20.8569	22.1232			13	13	13	15.9	15.9	15.9	118.72	0	68.153	78677000	114	Q9P2N5;Q5T8P6	Q9P2N5	RNA-binding protein 27	RBM27
21.3232	22.1388	22.7217	23.4857	24.4044	21.7826	22.3972	22.845	22.9425	24.3623	21.417	21.6123	22.7377	23.1713	24.351			17	17	17	44.3	44.3	44.3	59.379	0	121.41	246790000	181	Q14498;Q86U06	Q14498	RNA-binding protein 39	RBM39
19.2761	18.9161	18.9999	19.2677	19.2713	18.9726	20.539	19.5065	20.3729	18.3623	19.9734	21.2969	20.1473	20.0304	19.0211			5	5	5	14.3	14.3	14.3	42.331	0	31.722	22662000	34	P38159;Q96E39;O75526;Q8N7X1	P38159	RNA-binding motif protein, X chromosome;RNA-binding motif protein, X chromosome, N-terminally processed	RBMX
15.9319	18.9445	19.2378	19.722	19.175	19.4379	19.3694	19.2449	19.8921	17.0575	19.4581	19.6413	19.6178	19.1295	19.3304			5	5	5	14.2	14.2	14.2	56.084	0	5.4998	15931000	11	Q9P258	Q9P258	Protein RCC2	RCC2
19.2043	16.7218	18.9819	19.0786	19.132	20.2652	18.8185	18.9258	19.6364	18.9674	19.7041	18.3736	18.9176	19.9165	19.4092			6	6	6	6.8	6.8	6.8	128.25	0	9.5216	15227000	21	P35251	P35251	Replication factor C subunit 1	RFC1
16.2353	17.0437	16.9054	16.5169	16.2719	18.9252	18.6812	18.1293	18.2999	18.3652	18.5223	18.3564	18.524	18.1557	19.1183			2	2	2	1.1	1.1	1.1	274.46	0	18.423	6919100	23	Q5UIP0	Q5UIP0	Telomere-associated protein RIF1	RIF1
24.454	24.5225	24.3427	24.3381	24.4734	28.8837	28.5747	28.3844	27.9157	28.3876	28.3664	28.5911	28.5268	27.8811	28.8493			16	16	16	53.8	53.8	53.8	32.064	0	111.59	7940300000	394	O60930	O60930	Ribonuclease H1	RNASEH1
16.0234	17.2805	17.2687	16.79	17.8365	17.6981	18.8197	17.384	17.7722	17.2379	17.4028	18.4572	18.4452	15.7977	19.0137			3	3	3	5.8	5.8	5.8	81.116	0	8.1816	5073700	12	Q5W0B1	Q5W0B1	RING finger protein 219	RNF219
22.5192	22.1275	22.6954	22.4126	23.7223	22.672	22.0759	22.1679	21.6885	23.2549	21.9582	21.6713	22.0967	21.7766	23.297			10	10	10	43	43	43	26.106	0	31.976	136840000	150	Q8TA86	Q8TA86	Retinitis pigmentosa 9 protein	RP9
21.6679	22.3173	20.3363	21.0603	22.199	21.0087	21.6269	21.3346	21.0791	20.8899	21.0762	22.0923	21.3943	21.2035	21.4124			6	6	6	34.6	34.6	34.6	24.604	0	54.215	99532000	100	P27635;Q96L21	P27635;Q96L21	60S ribosomal protein L10;60S ribosomal protein L10-like	RPL10;RPL10L
21.9263	22.2772	22.6632	23.4031	22.6363	21.992	22.6985	22.3719	23.1091	21.7485	22.4526	22.6447	22.736	22.9102	22.5037			10	10	10	45.2	45.2	45.2	24.831	0	24.374	162880000	100	P62906	P62906	60S ribosomal protein L10a	RPL10A
20.0976	19.9291	20.1546	21.288	20.8253	20.3985	20.7392	20.446	21.4177	19.9857	21.2189	20.9036	21.5004	21.4284	20.5187			3	3	3	20.8	20.8	20.8	20.252	0	20.606	42771000	36	P62913	P62913	60S ribosomal protein L11	RPL11
19.1816	19.3026	19.4474	19.6514	20.2749	19.6594	20.4052	20.4378	20.8356	17.0074	20.9934	20.9732	20.9288	20.2681	20.3335			6	6	6	54.5	54.5	54.5	17.818	0	29.482	31018000	58	P30050	P30050	60S ribosomal protein L12	RPL12
23.636	23.995	20.7676	21.3932	22.9351	22.4169	23.3627	23.3721	22.6359	21.0778	22.6487	24.0084	23.0802	21.4122	22.1884			6	6	6	29.4	29.4	29.4	24.261	0	43.631	200870000	113	P26373	P26373	60S ribosomal protein L13	RPL13
21.9969	23.3717	20.0518	20.1956	22.1158	21.2605	22.7308	22.5701	22.0146	20.7021	22.0869	23.3138	22.4612	20.6221	21.6436			7	7	7	30.5	30.5	30.5	23.577	0	37.591	110640000	71	P40429;Q6NVV1	P40429;Q6NVV1	60S ribosomal protein L13a;Putative 60S ribosomal protein L13a protein RPL13AP3	RPL13A;RPL13AP3
21.6159	21.2621	20.1171	21.005	22.3409	21.1529	21.9195	21.6916	21.5443	19.9852	21.7647	22.4825	22.2241	20.9776	21.767			3	3	3	15.3	15.3	15.3	23.432	0	24.503	74569000	40	P50914	P50914	60S ribosomal protein L14	RPL14
22.8624	23.1231	19.7106	19.8758	21.8607	21.4038	21.5453	21.7086	21.4831	19.7202	21.4858	23.1456	21.7316	20.1634	21.6499			9	9	9	42.2	42.2	42.2	24.146	0	37.742	83962000	68	P61313	P61313	60S ribosomal protein L15	RPL15
21.9855	22.3438	20.4919	21.7937	22.7197	21.7094	22.1851	22.1047	22.2077	21.2281	21.7276	22.8218	22.0923	21.4901	21.8517			6	6	6	32.1	32.1	32.1	21.397	0	15.744	96795000	70	P18621	P18621	60S ribosomal protein L17	RPL17
23.827	24.2674	21.0848	21.6306	23.1502	22.6012	23.4078	23.4953	23.0743	21.3613	22.8534	24.2914	23.3395	21.8886	22.5466			6	6	6	34.6	34.6	34.6	21.634	0	65.086	214030000	87	Q07020	Q07020	60S ribosomal protein L18	RPL18
22.7615	23.1225	18.0895	20.219	21.9704	21.5786	22.2992	22.0974	21.7095	20.7022	21.6081	22.9901	21.8018	20.3304	21.3719			9	9	9	38.1	38.1	38.1	20.762	0	35.663	92587000	101	Q02543	Q02543	60S ribosomal protein L18a	RPL18A
22.7271	23.3327	21.1905	22.5153	22.5545	21.5483	22.6673	22.453	22.4706	21.3519	21.75	23.1266	22.1972	21.737	22.2169			5	5	5	21.4	21.4	21.4	23.466	0	31.796	128720000	65	P84098	P84098	60S ribosomal protein L19	RPL19
23.035	23.1787	19.594	20.0646	21.7799	22.0153	22.11	22.1917	20.9403	19.9008	21.0048	23.0024	21.289	19.7662	20.9823			5	5	5	36.2	36.2	36.2	18.565	0	11.03	82498000	44	P46778	P46778	60S ribosomal protein L21	RPL21
22.3074	21.5955	22.3688	22.5542	22.2192	22.6177	21.9663	22.1498	22.3505	21.4162	22.4905	22.1851	22.7848	22.2649	22.1811			3	3	3	39.1	39.1	39.1	14.787	0	25.5	133890000	65	P35268	P35268	60S ribosomal protein L22	RPL22
26.0022	25.6483	26.6922	26.5573	25.9951	26.0778	25.5768	25.8528	25.7099	25.6129	25.5614	25.2716	25.8081	25.8219	25.9768			11	11	11	66.4	66.4	66.4	14.865	0	55.841	1783900000	310	P62829	P62829	60S ribosomal protein L23	RPL23
25.8373	26.0597	25.2758	26.4872	25.9152	25.4314	25.8044	25.3774	25.6759	25.2511	25.0288	25.8457	25.2844	25.6439	25.5894			10	10	10	44.2	44.2	44.2	17.695	0	65.731	1262500000	252	P62750	P62750	60S ribosomal protein L23a	RPL23A
23.991	24.4363	22.9059	23.2141	23.9119	23.3439	23.9576	23.3814	22.9344	23.4449	23.0978	24.2748	23.3492	22.5121	23.885			6	6	6	31.8	31.8	31.8	17.779	0	32.158	357500000	138	P83731	P83731	60S ribosomal protein L24	RPL24
21.959	22.139	21.3167	22.4445	22.2381	21.7448	20.819	21.8422	22.0662	21.7605	21.2758	22.1679	21.8145	22.1623	22.0504			9	1	1	40	6.2	6.2	17.258	0	3.9438	93681000	20	P61254	P61254	60S ribosomal protein L26	RPL26
23.9523	24.2243	23.0483	24.7325	24.4969	23.3431	23.8941	23.6813	24.0549	23.4908	23.0753	24.1736	23.322	24.1098	24.0646			10	10	2	45.5	45.5	11.7	17.256	0	20.877	390000000	145	Q9UNX3	Q9UNX3	60S ribosomal protein L26-like 1	RPL26L1
24.2176	24.1558	21.3774	21.7907	22.2963	22.9788	23.2845	23.4152	22.9753	21.7625	22.8275	24.34	23.1281	21.9593	22.5951			6	6	6	45.6	45.6	45.6	15.798	0	9.9811	213560000	52	P61353	P61353	60S ribosomal protein L27	RPL27
23.6161	23.7276	21.1771	22.0904	22.8607	22.2703	22.9605	22.9014	22.4725	21.6058	22.371	23.8444	22.6937	21.8362	22.4188			7	7	7	31.8	31.8	31.8	16.561	0	32.915	163480000	84	P46776	P46776	60S ribosomal protein L27a	RPL27A
21.7527	22.3591	20.3935	20.9861	21.9606	21.1071	22.0448	22.1812	21.574	20.5272	21.274	22.8545	21.7814	20.7998	21.5904			6	6	6	39.4	39.4	39.4	15.747	0	22.36	85473000	85	P46779	P46779	60S ribosomal protein L28	RPL28
21.9681	22.6975	20.3972	21.7673	22.2392	20.9257	22.4157	21.7824	21.813	21.1936	20.8084	22.6929	21.7896	21.3783	21.7969			2	2	2	14.5	14.5	14.5	17.752	0	11.493	88249000	30	P47914	P47914	60S ribosomal protein L29	RPL29
24.3387	24.5157	21.5552	21.8587	23.5122	22.8889	23.4741	23.4661	23.1287	21.6952	23.0662	24.3133	23.1756	22.0956	22.866			17	17	17	42.4	42.4	42.4	46.108	0	51.943	272970000	162	P39023;Q92901	P39023	60S ribosomal protein L3	RPL3
19.3005	19.4408	18.6618	19.9549	19.9574	19.1715	20.1244	19.3433	20.4073	16.8953	20.693	20.4054	20.9652	19.73	19.7098			4	4	4	41.7	41.7	41.7	12.784	0	19.031	23533000	39	P62888	P62888	60S ribosomal protein L30	RPL30
21.0232	20.5834	21.4416	20.7639	21.5237	21.2118	21.6928	21.1723	21.3594	20.4772	21.2675	21.8516	21.6784	20.0292	20.8269			5	5	5	40	40	40	14.463	0	38.074	61383000	59	P62899	P62899	60S ribosomal protein L31	RPL31
22.0622	22.8733	20.3109	21.0931	21.8467	20.9727	22.4923	22.0778	21.8012	20.5194	21.5078	23.163	22.1972	20.7118	21.3364			6	6	6	45.2	45.2	45.2	15.86	0	84.058	97704000	60	P62910	P62910	60S ribosomal protein L32	RPL32
21.1768	21.5886	17.1504	19.7221	20.0551	19.8133	20.5584	20.8876	20.1658	18.6886	20.0687	21.5139	20.8676	19.3768	20.3365			3	3	3	20.5	20.5	20.5	13.293	0	6.7007	34692000	40	P49207	P49207	60S ribosomal protein L34	RPL34
23.5014	24.1434	22.9494	25.3761	24.2719	22.9715	23.8473	23.5391	24.3222	23.6015	22.7276	24.0397	23.1816	24.6763	24.186			6	6	6	37.4	37.4	37.4	14.551	0	47.023	375490000	70	P42766	P42766	60S ribosomal protein L35	RPL35
20.6408	21.0955	19.2921	20.6814	20.8757	20.4352	21.3179	20.9248	20.8508	19.8464	20.7988	21.4367	20.9541	20.2566	20.6675			5	5	5	33.6	33.6	33.6	12.538	0	9.2815	42460000	52	P18077	P18077	60S ribosomal protein L35a	RPL35A
21.9895	22.3836	19.4274	20.4897	21.6513	20.766	21.2641	21.6405	21.0371	19.8773	20.4446	22.3403	21.4613	20.016	20.9472			4	4	4	30.5	30.5	30.5	12.254	0	29.005	76038000	64	Q9Y3U8	Q9Y3U8	60S ribosomal protein L36	RPL36
21.7181	22.7112	21.8244	23.2082	22.6438	21.3841	22.6084	21.765	22.0934	22.6827	21.0148	22.7639	21.6253	22.4631	22.9023			5	5	5	38.7	38.7	38.7	12.469	0	13.858	129130000	56	Q969Q0;P83881	Q969Q0;P83881	60S ribosomal protein L36a-like;60S ribosomal protein L36a	RPL36AL;RPL36A
24.3701	24.9464	24.6857	25.8819	25.3149	24.2397	25.1371	24.4529	25.2175	24.8748	23.9446	25.0927	24.1308	24.5873	25.2088			7	7	7	59.8	59.8	59.8	10.275	0	94.196	741290000	118	P61513;A6NKH3	P61513	60S ribosomal protein L37a	RPL37A
25.6955	25.1792	26.0691	25.3633	25.3133	26.0124	25.2586	25.2015	24.7914	24.9815	25.2598	24.7665	25.3091	24.7542	25.2723			6	6	6	50	50	50	8.2178	0	23.116	979390000	203	P63173	P63173	60S ribosomal protein L38	RPL38
22.4113	22.82	22.6273	23.7318	22.7589	22.2848	22.9264	22.6642	23.0477	16.9137	16.2103	22.8879	22.4844	23.1973	23.2179			2	2	2	19.6	19.6	19.6	6.3225	0	5.0683	196400000	21	Q59GN2;P62891	Q59GN2;P62891	Putative 60S ribosomal protein L39-like 5;60S ribosomal protein L39	RPL39P5;RPL39
24.3512	24.7421	22.0411	22.6883	24.109	22.9966	24.0644	24.0262	23.9035	22.3152	23.6787	24.9758	24.1262	22.968	23.2465			18	18	18	41.5	41.5	41.5	47.697	0	74.502	355190000	179	P36578	P36578	60S ribosomal protein L4	RPL4
22.799	22.8129	20.0336	19.9072	22.3344	21.6666	20.9304	21.8712	21.3621	19.9919	21.1878	22.5674	21.7135	20.2294	21.7177			10	10	10	40.4	40.4	40.4	34.362	0	20.576	91704000	75	P46777	P46777	60S ribosomal protein L5	RPL5
24.8706	24.907	21.4558	22.0264	23.8765	23.4524	23.7624	23.8878	23.2521	22.223	23.4328	24.8108	23.661	22.2087	23.159			13	13	13	44.8	44.8	44.8	32.728	0	73.608	315980000	174	Q02878	Q02878	60S ribosomal protein L6	RPL6
22.5287	23.5115	20.7001	20.5779	22.3727	21.5539	22.9999	22.992	22.4398	21.0433	22.5626	23.497	22.8877	20.9499	21.9675			11	11	11	45.6	45.6	45.6	29.225	0	28.548	137000000	101	P18124	P18124	60S ribosomal protein L7	RPL7
23.5898	24.2407	21.4902	22.4376	23.8144	23.0265	23.5603	23.8424	23.2856	22.1033	23.3923	24.5447	23.6234	21.8766	23.2733			17	17	17	45.1	45.1	45.1	29.995	0	140.66	259010000	166	P62424	P62424	60S ribosomal protein L7a	RPL7A
24.0922	24.115	20.9697	21.9619	23.263	22.9485	22.8177	23.4238	22.8353	21.6095	22.5878	24.192	23.0864	21.8383	22.5685			11	11	11	42.8	42.8	42.8	28.024	0	28.041	209250000	101	P62917	P62917	60S ribosomal protein L8	RPL8
20.056	19.5031	16.1916	19.5796	20.168	20.1727	20.4072	20.3305	20.5689	19.7853	20.8278	20.7926	21.0754	20.4846	20.3881			6	6	6	51.6	51.6	51.6	21.863	0	21.92	32581000	60	P32969	P32969	60S ribosomal protein L9	RPL9
19.9274	19.3755	20.1041	20.7945	20.6063	20.0069	20.3784	20.1076	21.5466	19.3883	21.5583	21.3699	21.1032	21.1394	20.5916			7	7	7	26.5	26.5	26.5	34.273	0	59.765	45164000	78	P05388;Q8NHW5	P05388;Q8NHW5	60S acidic ribosomal protein P0;60S acidic ribosomal protein P0-like	RPLP0;RPLP0P6
16.8958	16.1752	16.9784	16.5666	17.6115	17.5286	18.6248	17.2826	16.4061	16.9288	19.315	18.6871	18.9011	18.7642	17.2586			3	3	3	6.4	6.4	6.4	68.569	0	8.1235	6583800	6	P04843	P04843	Dolichyl-diphosphooligosaccharide--protein glycosyltransferase subunit 1	RPN1
18.4947	18.4127	18.7576	18.5126	18.6339	18.7351	19.2735	18.9901	20.2173	16.1884	20.1084	20.3542	20.7882	15.3576	18.2548			4	4	4	23.6	23.6	23.6	18.898	0	18.487	15127000	28	P46783;Q9NQ39	P46783;Q9NQ39	40S ribosomal protein S10;Putative 40S ribosomal protein S10-like	RPS10;RPS10P5
23.3648	23.2873	23.4125	23.9988	23.3108	23.1745	23.238	23.1975	23.4532	22.684	23.0701	23.2801	23.2801	23.4302	23.2938			11	11	11	49.4	49.4	49.4	18.431	0	52.637	250760000	155	P62280	P62280	40S ribosomal protein S11	RPS11
16.9956	17.026	16.6212	18.2652	17.6118	17.6374	18.4721	17.5938	16.9345	17.4811	19.4041	18.32	18.6528	16.7127	16.1737			2	2	2	28	28	28	14.515	0	4.3486	6727800	6	P25398	P25398	40S ribosomal protein S12	RPS12
21.8284	22.0157	21.319	21.5237	21.726	21.6329	22.4049	22.258	22.227	21.3745	22.1419	22.5385	22.6574	21.3645	21.549			7	7	7	41.7	41.7	41.7	17.222	0	17.199	102380000	64	P62277	P62277	40S ribosomal protein S13	RPS13
20.9753	20.2267	21.0317	22.185	21.2807	21.1237	21.1053	21.1793	22.0259	20.275	21.354	21.45	21.6491	21.9114	21.0381			4	4	4	37.7	37.7	37.7	16.273	0	13.872	70469000	56	P62263	P62263	40S ribosomal protein S14	RPS14
21.028	20.5013	20.9431	21.364	20.9601	21.0286	20.7936	20.9108	21.0997	20.2829	21.067	20.9849	21.3609	20.848	20.6837			4	4	4	30.8	30.8	30.8	14.839	0	20.42	55239000	79	P62244	P62244	40S ribosomal protein S15a	RPS15A
22.4322	22.3439	22.1632	22.725	22.8328	22.3708	22.6763	22.4051	22.8232	21.9512	22.5827	22.8814	22.9843	22.3861	22.5066			8	8	8	52.1	52.1	52.1	16.445	0	26.221	149810000	102	P62249	P62249	40S ribosomal protein S16	RPS16
19.828	19.521	19.2941	20.6552	20.1597	19.7463	19.9208	19.5007	20.5404	19.499	20.8269	20.6594	21.0404	20.264	19.7997			5	5	5	48.9	48.9	48.9	15.55	0	17.775	29437000	37	P08708	P08708	40S ribosomal protein S17	RPS17
20.9953	21.212	20.6363	21.2004	21.2864	21.2896	21.7535	21.798	21.8751	20.2293	21.7805	22.2825	22.4465	21.2725	20.8078			8	8	8	43.4	43.4	43.4	17.718	0	17.767	73188000	87	P62269	P62269	40S ribosomal protein S18	RPS18
19.7853	19.2493	19.67	19.4911	20.0429	19.7401	20.5138	19.9466	21.0123	18.9995	21.4707	21.2114	21.6851	20.0376	19.2372			7	7	7	34.5	34.5	34.5	16.06	0	12.871	35035000	59	P39019	P39019	40S ribosomal protein S19	RPS19
19.8624	19.1311	19.3385	17.1708	19.5308	19.9345	19.402	19.2424	18.5021	19.2492	19.2556	19.1287	19.1715	17.0135	19.1022			3	3	3	27.9	27.9	27.9	15.434	0	19.524	14357000	31	Q86WX3	Q86WX3	Active regulator of SIRT1	RPS19BP1
21.4025	21.0208	20.7114	21.4183	21.3163	21.134	21.7847	21.6581	21.9406	20.2113	21.9597	22.2179	22.169	21.6853	21.2753			8	8	8	33.8	33.8	33.8	31.324	0	20.6	74150000	72	P15880	P15880	40S ribosomal protein S2	RPS2
17.2783	19.3976	19.0302	19.3086	19.6081	17.1191	19.5761	19.5391	20.2428	18.8875	20.3602	20.6528	20.0786	19.6753	16.8097			3	3	3	25.2	25.2	25.2	13.373	0	7.4544	19445000	31	P60866	P60866	40S ribosomal protein S20	RPS20
25.3489	25.9896	25.4105	25.7878	26.0409	25.1361	25.8421	25.2238	25.0107	25.6665	24.7098	25.8118	25.1013	24.9048	26.0343			9	9	9	51.7	51.7	51.7	15.807	0	34.846	1165700000	140	P62266	P62266	40S ribosomal protein S23	RPS23
23.4264	23.2707	22.7451	24.1486	24.0068	23.0601	23.1799	23.1376	23.0568	22.7551	22.7974	23.3195	22.8817	23.4679	23.308			5	5	5	35.3	35.3	35.3	15.423	0	26.766	279290000	146	P62847	P62847	40S ribosomal protein S24	RPS24
22.3156	22.0716	22.2313	23.4081	22.7805	22.1257	22.6487	22.1016	23.0407	21.5396	22.4636	22.7751	23.0393	22.8668	22.4917			5	5	5	29.6	29.6	29.6	13.742	0	15.104	150780000	70	P62851	P62851	40S ribosomal protein S25	RPS25
23.3117	23.192	23.6032	23.5386	23.6027	23.2098	23.5433	22.8742	22.9559	23.2512	22.917	23.1364	23.1383	22.5217	23.5842			3	3	3	31.3	31.3	31.3	13.015	0	22.121	239200000	60	P62854;Q5JNZ5	P62854;Q5JNZ5	40S ribosomal protein S26;Putative 40S ribosomal protein S26-like 1	RPS26;RPS26P11
23.6431	22.565	23.5586	22.7807	23.8138	24.1119	22.7553	23.1431	22.6311	23.5258	23.4331	22.298	23.2006	22.5919	23.7126			5	5	2	40.5	40.5	14.3	9.461	0	20.43	265560000	96	P42677	P42677	40S ribosomal protein S27	RPS27
20.9214	20.4134	20.3971	20.4269	20.113	20.9538	20.7484	20.6546	20.7851	21.9467	20.7547	20.4892	20.8851	21.0457	20.6733			3	3	1	24.4	24.4	8.3	17.965	0	50.444	47047000	48	P62979	P62979	Ubiquitin-40S ribosomal protein S27a;Ubiquitin;40S ribosomal protein S27a	RPS27A
20.3361	20.0759	16.3016	16.3227	20.2978	21.5586	19.9857	20.0323	17.9853	20.2154	20.0499	16.9301	20.0948	19.5743	20.2322			5	2	2	40.5	14.3	14.3	9.4771	0	3.5164	27006000	19	Q71UM5	Q71UM5	40S ribosomal protein S27-like	RPS27L
21.54	21.2162	20.9306	21.7731	21.2737	21.7251	19.9724	20.8173	21.4054	21.1005	20.9056	21.1373	21.132	21.2197	20.7371			3	3	3	46.4	46.4	46.4	6.6767	0	5.858	56944000	28	P62273	P62273	40S ribosomal protein S29	RPS29
21.3479	21.3384	21.1483	21.3369	21.6536	21.1528	21.7295	21.6935	22.2252	20.6201	22.4594	22.2479	22.5709	21.7806	21.4762			11	11	11	51.9	51.9	51.9	26.688	0	47.588	92103000	110	P23396	P23396	40S ribosomal protein S3	RPS3
22.3462	22.081	21.4163	22.5185	22.6584	22.1094	22.7136	22.5844	22.7301	21.2558	22.39	22.6718	22.7171	22.5347	22.1142			9	9	9	36.4	36.4	36.4	29.945	0	57.208	134450000	139	P61247	P61247	40S ribosomal protein S3a	RPS3A
22.9037	22.7503	22.6257	23.4855	23.1903	22.4903	23.1392	23.0477	23.3673	22.0381	22.8447	23.2745	23.3965	23.2698	22.9354			13	13	13	46.4	46.4	46.4	29.597	0	68.941	211620000	179	P62701;P22090;Q8TD47	P62701	40S ribosomal protein S4, X isoform	RPS4X
19.7418	19.5143	15.6663	19.9582	19.7048	19.7445	19.8354	19.387	20.7572	19.6866	20.9816	21.0132	20.9734	19.8515	19.6513			6	6	6	36.8	36.8	36.8	22.876	0	32.602	25645000	18	P46782	P46782	40S ribosomal protein S5;40S ribosomal protein S5, N-terminally processed	RPS5
24.4086	24.6428	22.908	23.4009	24.0768	23.4029	23.9104	23.625	23.2514	23.1575	23.4336	24.4927	23.3002	22.7569	23.9921			5	5	5	19.3	19.3	19.3	28.68	0	52.962	363310000	103	P62753	P62753	40S ribosomal protein S6	RPS6
21.1228	20.7745	21.0453	21.3952	21.9656	21.2771	21.7716	21.5279	22.0444	20.9121	22.0848	22.2444	22.5751	21.563	21.6933			7	7	7	36.6	36.6	36.6	22.127	0	17.024	86331000	92	P62081	P62081	40S ribosomal protein S7	RPS7
25.5311	25.9002	22.569	23.3716	24.7041	24.4347	24.5985	24.838	24.204	23.3972	24.0409	25.8071	24.3731	23.0594	24.2867			11	11	11	58.2	58.2	58.2	24.205	0	165.58	587340000	177	P62241	P62241	40S ribosomal protein S8	RPS8
22.7417	22.7457	21.4115	21.9101	22.4418	22.0671	22.6991	22.5683	22.5223	21.2838	22.5533	23.0331	22.6932	22.0357	22.1997			10	10	10	32	32	32	22.591	0	20.224	132390000	128	P46781	P46781	40S ribosomal protein S9	RPS9
17.7108	18.2156	16.9134	18.2109	18.7623	18.6568	17.8241	18.5942	19.4327	18.6394	19.5984	19.4656	18.9269	18.7349	18.8741			5	5	5	30.5	30.5	30.5	32.854	0	19.29	9924600	11	P08865	P08865	40S ribosomal protein SA	RPSA
21.8703	22.1072	21.9019	22.2197	22.1539	22.0526	22.0803	21.9071	21.7257	21.953	21.5674	22.0426	21.7645	21.7634	22.4032			19	19	19	18.4	18.4	18.4	143.7	0	82.797	101740000	130	Q5JTH9	Q5JTH9	RRP12-like protein	RRP12
23.1305	22.9339	23.1419	23.2794	23.0006	23.0339	23.0537	22.6639	22.6561	22.6786	22.4994	22.7273	22.5588	22.6069	23.3111			21	21	21	35.1	35.1	35.1	84.427	0	129.82	202000000	207	Q14684	Q14684	Ribosomal RNA processing protein 1 homolog B	RRP1B
21.7853	20.862	21.8861	21.182	20.6759	22.0782	21.2241	21.7306	20.5459	20.9632	21.2713	20.8138	21.6395	20.6736	21.1416			14	14	14	20.7	20.7	20.7	94.868	0	91.354	61104000	87	Q6PCB5;Q5VWQ0	Q6PCB5	Round spermatid basic protein 1-like protein	RSBN1L
19.8347	20.2399	16.6311	20.4801	20.788	19.2479	20.1713	19.2028	20.8227	19.4664	19.9356	20.7871	19.9993	20.5767	20.3549			6	6	6	15.9	15.9	15.9	54.972	0	64.547	28569000	51	O76021	O76021	Ribosomal L1 domain-containing protein 1	RSL1D1
16.9289	16.9684	17.4076	17.7293	18.2659	17.8261	17.3771	16.1216	17.8437	18.1426	17.5722	16.4818	17.4062	18.0121	18.9464			2	2	2	7.8	7.8	7.8	38.677	0	2.1166	4108400	9	Q96IZ7	Q96IZ7	Serine/Arginine-related protein 53	RSRC1
17.0843	19.9031	17.7911	18.0437	16.3694	16.8174	17.8649	17.4375	17.2746	21.1354	16.9915	16.6009	17.3366	18.4932	16.7188			5	5	5	47.1	47.1	47.1	11.662	0	9.4065	7283900	10	Q9HCY8	Q9HCY8	Protein S100-A14	S100A14
19.4426	21.2542	20.5829	20.5896	20.3075	19.4161	17.6855	19.2367	20.1901	19.9191	19.3891	19.9831	20.418	20.5056	19.3449			3	3	3	42.6	42.6	42.6	11.471	0	21.179	25584000	36	P31151;Q86SG5	P31151	Protein S100-A7	S100A7
19.7734	22.0433	22.1411	21.2791	22.0582	20.1498	20.2369	20.1507	21.2051	20.3542	20.5535	20.1274	20.5029	21.1246	20.91			4	4	4	33.3	33.3	33.3	10.834	0	24.465	49016000	58	P05109	P05109	Protein S100-A8;Protein S100-A8, N-terminally processed	S100A8
21.0261	22.4425	22.5967	21.8222	22.6492	20.602	21.3487	21.1473	21.7102	20.8363	21.1419	20.5646	21.1255	21.8411	21.4509			5	5	5	38.6	38.6	38.6	13.242	0	53.069	71800000	64	P06702	P06702	Protein S100-A9	S100A9
16.957	18.2352	17.613	16.9332	17.4042	17.5451	17.6553	18.0433	17.6075	17.0542	17.458	17.5922	17.7255	17.8212	17.7323			2	2	2	2.1	2.1	2.1	102.64	0	2.8136	3390200	3	Q15424;Q14151	Q15424;Q14151	Scaffold attachment factor B1;Scaffold attachment factor B2	SAFB;SAFB2
19.7757	18.9852	19.7165	20.3624	19.5553	21.5937	20.8799	20.9817	20.9637	20.7946	21.1624	20.6309	21.0525	21.1768	21.5358			17	17	17	28.6	28.6	28.6	90.254	0	51.419	47900000	78	O43290	O43290	U4/U6.U5 tri-snRNP-associated protein 1	SART1
19.5496	19.0476	19.0333	19.1299	19.2292	19.2502	19.3172	18.825	19.1321	19.1673	18.7902	18.8435	19.0075	18.9947	19.4069			3	3	3	3	3	3	139.27	0	7.6649	13695000	22	Q9H7N4	Q9H7N4	Splicing factor, arginine/serine-rich 19	SCAF1
17.8312	15.9038	18.6075	20.0616	18.9574	17.6484	17.9835	18.4248	18.8028	18.5557	17.5232	16.0673	18.2142	19.4714	19.122			4	4	4	5.8	5.8	5.8	79.87	0	7.6655	8963300	24	Q9NVU7	Q9NVU7	Protein SDA1 homolog	SDAD1
20.0163	18.6299	19.9787	19.9305	18.9898	20.6592	19.5115	19.7816	19.6169	18.7672	20.3205	19.217	19.8565	19.8145	19.2668			4	4	4	9.5	9.5	9.5	45.861	0	4.5271	21220000	24	Q99442	Q99442	Translocation protein SEC62	SEC62
18.8662	16.0214	22.4736	18.2446	17.9553	15.0721	19.5814	15.8225	20.3893	15.6511	20.761	15.0648	19.4659	27.994	16.5209			20	17	17	52.2	43.1	43.1	52.13	0	194.28	382680000	61	P04279	P04279	Semenogelin-1;Alpha-inhibin-92;Alpha-inhibin-31;Seminal basic protein	SEMG1
18.3943	16.0654	22.4964	17.8841	17.8539	16.5163	20.3612	17.6578	20.526	16.6515	21.405	16.7458	18.6147	27.7833	16.8848			23	23	20	51.2	51.2	44	65.444	0	105.17	340640000	54	Q02383	Q02383	Semenogelin-2	SEMG2
17.4329	16.3163	17.5829	18.096	16.6857	18.3879	18.2057	17.972	17.4337	16.9639	19.2107	19.0409	18.4969	17.0081	17.2374			2	2	2	7.3	7.3	7.3	50.679	0	5.9016	5672500	4	Q16181;Q6ZU15	Q16181;Q6ZU15	Septin-7;Septin-14	SEPT7;SEPT14
16.399	17.7287	18.3435	16.9544	17.5301	18.2018	18.3626	18.1307	18.4802	17.2092	18.6788	18.7071	18.6494	18.4494	19.1682			2	2	2	3.4	3.4	3.4	65.401	0	2.1891	7603800	6	Q9UHD8	Q9UHD8	Septin-9	SEPT9
18.2176	18.1466	18.2751	18.489	18.1741	18.5537	19.8615	19.1461	20.2547	16.6865	19.8805	20.804	20.7719	19.0783	18.6823			4	4	4	14.5	14.5	14.5	44.965	0	42.369	16483000	23	Q8NC51	Q8NC51	Plasminogen activator inhibitor 1 RNA-binding protein	SERBP1
19.4399	21.0326	20.8781	20.2157	20.3708	18.4419	19.5494	19.7385	19.9429	21.9066	19.5938	18.5544	18.6017	20.5335	19.2166			7	7	7	20.5	20.5	20.5	46.276	0	23.05	29043000	55	Q96P63	Q96P63	Serpin B12	SERPINB12
19.0949	20.7021	19.3382	19.0314	19.0736	18.6402	18.737	18.7564	19.0038	19.9118	18.8085	18.318	18.6237	19.0223	17.4646			5	5	5	16.9	16.9	16.9	44.564	0	37.432	13952000	11	P29508;P48594	P29508	Serpin B3	SERPINB3
16.8829	17.6738	16.6005	16.7715	18.5458	16.7629	18.2911	17.9606	16.9033	16.4267	18.3396	19.5755	18.2304	16.8834	16.6834			2	2	2	6.2	6.2	6.2	46.44	0	12.166	3946800	3	P50454	P50454	Serpin H1	SERPINH1
16.6885	16.219	17.0769	17.0361	17.6058	18.2681	16.3709	17.8186	17.6276	16.14	18.4652	17.7748	17.7704	17.7218	17.7092			2	2	2	3.5	3.5	3.5	88.885	0	2.9092	4191700	2	Q15459	Q15459	Splicing factor 3A subunit 1	SF3A1
19.187	16.7255	19.1604	16.3183	19.2694	21.9069	20.3299	20.9908	20.5535	21.0365	21.337	20.962	21.1379	20.1591	21.5109			15	15	15	16.9	16.9	16.9	145.83	0	50.455	45818000	59	O75533	O75533	Splicing factor 3B subunit 1	SF3B1
17.8673	17.5231	17.6802	16.1107	18.3993	19.7087	19.0942	18.9418	18.5014	18.8168	19.2138	18.7995	19.7552	18.5937	19.6143			3	3	3	3.7	3.7	3.7	100.23	0	7.2365	12560000	23	Q13435	Q13435	Splicing factor 3B subunit 2	SF3B2
19.8489	19.5201	17.6069	20.0563	19.4931	20.7837	20.9823	21.1823	21.0336	19.7928	20.7762	21.3351	21.4725	20.7595	20.7053			10	9	9	17.4	16.3	16.3	76.149	0	17.386	44633000	63	P23246	P23246	Splicing factor, proline- and glutamine-rich	SFPQ
19.3716	16.0835	18.4311	16.0696	17.8627	19.9166	18.9842	18.4422	17.705	18.437	19.0751	17.9268	18.1591	18.0317	18.2106			3	3	3	2.8	2.8	2.8	144.74	0	14.603	8653000	14	Q562F6	Q562F6	Shugoshin-like 2	SGOL2
20.6721	19.9389	21.4265	21.1602	19.8678	21.2107	20.7791	21.0265	20.3499	19.7759	20.7426	20.4774	21.271	20.4922	20.3862			6	6	6	15.5	15.5	15.5	63.523	0	22.422	41794000	64	O95470	O95470	Sphingosine-1-phosphate lyase 1	SGPL1
18.9117	18.7737	16.8405	17.53	18.7264	18.6271	16.2961	16.1879	17.0946	18.259	19.7415	19.0091	19.0891	16.8454	18.9646			2	2	2	6.4	6.4	6.4	40.094	0	11.505	11393000	18	Q00325	Q00325	Phosphate carrier protein, mitochondrial	SLC25A3
21.677	21.5491	21.9414	21.5052	21.7398	22.2436	22.1466	21.7931	21.7993	21.9802	22.7153	22.2217	22.4934	21.711	21.9353			11	11	4	37.6	37.6	16.1	32.852	0	26.493	104740000	92	P05141;P12235;Q9H0C2	P05141	ADP/ATP translocase 2;ADP/ATP translocase 2, N-terminally processed	SLC25A5
16.6881	16.7029	16.6479	18.0083	17.1783	17.8409	17.4352	16.8008	17.163	18.3093	18.9286	18.2993	18.4543	17.0758	16.7633			3	3	3	7.5	7.5	7.5	67.993	0	6.499	2658500	3	P08195	P08195	4F2 cell-surface antigen heavy chain	SLC3A2
22.217	21.3092	22.0423	21.4581	22.022	22.7846	21.8705	21.9867	21.1487	21.9961	22.1636	21.6421	21.7739	21.0687	21.9854			18	18	11	14.1	14.1	8.9	184.64	0	139.85	94979000	140	P51532	P51532	Transcription activator BRG1	SMARCA4
19.8481	19.441	20.1947	20.6762	20.1799	20.8108	20.7967	20.5751	20.83	19.8903	20.6997	20.7606	20.5118	20.9611	20.8062			13	13	13	18.2	18.2	18.2	102	0	53.406	39396000	65	Q7KZF4	Q7KZF4	Staphylococcal nuclease domain-containing protein 1	SND1
19.3226	18.7984	19.5767	20.0478	19.7392	21.0321	20.0604	20.0425	20.6013	19.9798	20.9467	20.4175	20.0966	20.6572	20.6103			16	16	16	10.1	10.1	10.1	244.5	0	40.399	31327000	42	O75643	O75643	U5 small nuclear ribonucleoprotein 200 kDa helicase	SNRNP200
19.5796	19.5241	19.4441	19.7915	20.098	20.192	20.1183	19.5278	20.1367	17.9299	19.4074	20.2067	20.1668	20.0998	19.8289			5	5	5	46.6	46.6	46.6	13.527	0	13.648	22270000	27	P62316	P62316	Small nuclear ribonucleoprotein Sm D2	SNRPD2
19.2318	19.4759	19.1939	19.8881	19.9784	19.4219	20.3315	19.4787	20.5428	19.5036	19.5717	20.2842	20.4007	20.2621	20.1766			4	4	4	37.3	37.3	37.3	13.916	0	16.841	24852000	30	P62318	P62318	Small nuclear ribonucleoprotein Sm D3	SNRPD3
17.6041	17.815	17.7767	18.1163	18.3822	19.4126	19.7366	19.294	19.3267	19.7302	19.3919	19.6426	19.3996	18.9886	20.3208			4	4	4	13.2	13.2	13.2	61.494	0	11.703	16912000	30	Q13573	Q13573	SNW domain-containing protein 1	SNW1
20.4606	20.1528	20.7872	20.6202	20.8849	21.137	20.646	20.9995	20.4305	20.6228	20.4657	20.6092	20.6191	20.6333	20.6512			7	7	7	4.7	4.7	4.7	263.83	0	51.241	41986000	98	P18583	P18583	Protein SON	SON
17.0017	16.4366	17.2858	16.618	20.2004	17.3804	16.3951	17.4122	18.0729	19.0251	18.1655	16.0443	17.514	16.6889	20.0085			2	2	2	5.9	5.9	5.9	59.38	0	13.813	7442200	11	Q8WXA9	Q8WXA9	Splicing regulatory glutamine/lysine-rich protein 1	SREK1
22.7238	22.6025	22.7794	22.964	23.0546	22.9522	21.5946	22.4678	21.8168	23.4357	22.2774	22.5037	21.7217	21.8488	23.059			4	4	4	20.6	20.6	20.6	18.177	0	7.5603	144820000	34	Q8N9Q2	Q8N9Q2	Protein SREK1IP1	SREK1IP1
19.4636	18.3903	19.1153	19.467	18.9336	19.2658	18.8953	18.8533	19.6851	18.2366	19.2045	18.8279	19.1344	19.3932	19.4458			3	3	3	25	25	25	14.57	0	33.704	13861000	24	P37108	P37108	Signal recognition particle 14 kDa protein	SRP14
18.099	17.8988	16.5244	19.2302	18.6525	17.9263	18.8682	18.1333	19.1605	18.0313	18.871	19.3689	18.8715	18.7353	18.409			4	4	4	8.6	8.6	8.6	74.605	0	30.214	9716100	18	O76094	O76094	Signal recognition particle subunit SRP72	SRP72
19.6813	18.8107	19.6893	19.5833	19.0162	19.4927	14.5851	18.9948	19.154	18.5977	19.1442	18.9167	19.5509	19.2708	19.2223			3	3	3	32.6	32.6	32.6	10.112	0	7.0698	15698000	24	P49458	P49458	Signal recognition particle 9 kDa protein	SRP9
22.5612	20.798	21.9501	21.2991	21.2616	23.2083	20.9565	21.1628	20.7832	20.7769	21.9862	20.9809	21.3532	21.0795	21.614			5	5	5	10.3	10.3	10.3	102.33	0	17.318	71019000	40	Q8IYB3	Q8IYB3	Serine/arginine repetitive matrix protein 1	SRRM1
22.1806	22.3668	22.0686	23.531	23.266	22.6726	22.1833	21.7876	22.7507	22.9939	21.9941	21.9715	21.5394	23.1329	23.4247			16	16	16	7.6	7.6	7.6	299.61	0	86.513	176310000	110	Q9UQ35	Q9UQ35	Serine/arginine repetitive matrix protein 2	SRRM2
17.0001	19.9323	19.0216	18.7098	18.5558	18.4929	19.8027	19.3048	19.2458	18.4221	18.4459	19.9363	19.4684	18.7947	18.4304			4	4	4	22.2	22.2	22.2	27.744	0	9.0541	12794000	17	Q07955	Q07955	Serine/arginine-rich splicing factor 1	SRSF1
17.8281	18.234	18.6426	19.3084	20.9718	18.5878	18.7808	18.895	18.9411	20.2835	18.1052	18.3289	18.9944	19.1047	20.9136			4	4	4	12.4	12.4	12.4	53.542	0	5.2482	18199000	18	Q05519	Q05519	Serine/arginine-rich splicing factor 11	SRSF11
18.9962	21.04	19.6064	20.2947	19.9781	19.5044	21.1055	20.4435	20.906	19.5926	19.6219	20.955	20.9486	20.2971	19.855			4	4	3	23.2	23.2	23.2	19.329	0	11.496	32237000	36	P84103	P84103	Serine/arginine-rich splicing factor 3	SRSF3
17.1997	17.8334	17.4791	18.6832	17.3217	17.4053	19.0002	18.5895	18.903	16.5308	17.4581	18.7647	18.9549	18.4096	17.3584			3	2	2	14.7	8.8	8.8	27.366	0	4.4443	6832600	16	Q16629	Q16629	Serine/arginine-rich splicing factor 7	SRSF7
17.2014	21.2928	20.5573	20.7851	21.3907	19.8701	20.9126	20.5969	21.4805	22.1397	19.7122	20.3095	20.2747	20.9985	22.3784			5	5	5	37.8	37.8	37.8	14.395	0	17.211	53290000	49	P53999	P53999	Activated RNA polymerase II transcriptional coactivator p15	SUB1
20.0579	20.4743	19.3655	20.8066	20.651	19.7571	20.5875	19.4747	20.2896	19.6702	19.3512	20.2783	19.1845	20.3767	20.5391			8	8	8	30.5	30.5	30.5	41.45	0	21.271	29667000	46	O75683	O75683	Surfeit locus protein 6	SURF6
19.09	17.3203	19.1306	16.9397	19.3314	19.0815	19.8544	19.4942	20.5395	16.8936	19.5915	20.8513	21.0226	19.3077	19.2554			8	5	5	15.1	10.8	10.8	69.602	0	36.132	20099000	22	O60506	O60506	Heterogeneous nuclear ribonucleoprotein Q	SYNCRIP
19.9101	20.1001	20.8051	20.493	19.5613	20.634	20.3938	20.3395	19.5394	19.5627	19.6517	19.9659	20.4419	20.0096	20.0198			5	5	5	7.4	7.4	7.4	103.58	0	22.198	25876000	61	Q5VWG9	Q5VWG9	Transcription initiation factor TFIID subunit 3	TAF3
17.6427	17.1465	16.6943	16.7221	16.7601	19.1953	16.5777	16.1467	17.4614	17.7112	17.3833	16.8264	17.7543	17.4392	18.8236			2	2	2	7.2	7.2	7.2	27.622	0	3.5297	3074800	5	Q9HBM6;Q16594	Q9HBM6;Q16594	Transcription initiation factor TFIID subunit 9B;Transcription initiation factor TFIID subunit 9	TAF9B;TAF9
18.5892	17.9374	18.5508	18.4368	16.4413	19.568	16.8727	16.4874	16.0119	17.4476	16.9139	16.8253	17.3748	18.276	17.8116			3	3	2	4	4	2.7	116.07	0	8.8038	5242400	11	Q7L7X3;Q9UL54	Q7L7X3	Serine/threonine-protein kinase TAO1	TAOK1
16.6924	16.8955	17.2945	16.2581	17.0957	17.4615	17.6306	18.1436	17.6966	16.6418	18.6297	17.6482	18.0184	17.4567	17.7596			3	3	3	10.9	10.9	10.9	44.739	0	7.6113	3432200	3	Q13148	Q13148	TAR DNA-binding protein 43	TARDBP
20.7267	19.0666	20.8144	19.4941	19.4675	20.9587	19.0267	19.984	19.0352	19.4706	20.3306	19.624	20.151	18.8244	19.4861			7	7	7	14.7	14.7	14.7	89.908	0	33.221	22654000	30	Q14241	Q14241	Transcription elongation factor B polypeptide 3	TCEB3
16.8595	18.107	16.8046	18.4584	18.3759	18.9279	18.6387	18.4813	18.4529	18.3938	19.1718	18.5098	18.5931	18.4287	16.8669			2	2	2	2.2	2.2	2.2	123.9	0	9.5193	8412700	7	O14776	O14776	Transcription elongation regulator 1	TCERG1
26.5663	25.651	27.3552	25.2227	25.6356	27.1035	25.7867	26.6839	24.5037	25.4072	26.27	25.6156	26.7894	24.5261	25.5487			40	40	40	31.4	31.4	31.4	152.1	0	323.31	1632000000	618	Q13428	Q13428	Treacle protein	TCOF1
16.9917	16.5356	17.0621	17.4136	16.8281	17.369	17.4233	17.239	17.4737	16.0522	19.5178	17.6459	17.6244	17.4202	16.1536			4	4	4	7.4	7.4	7.4	60.343	0	11.738	3336800	6	P17987	P17987	T-complex protein 1 subunit alpha	TCP1
20.4912	19.3615	20.0595	19.6149	19.74	20.9803	19.7616	19.9132	19.2018	19.9204	20.5407	19.4802	19.6473	19.806	19.9071			9	9	9	12.8	12.8	12.8	105.67	0	29.589	25677000	22	Q9NXF1	Q9NXF1	Testis-expressed sequence 10 protein	TEX10
18.7545	20.0042	19.6486	19.0687	19.2371	18.2012	17.0032	18.3662	18.9121	22.3492	18.4741	16.3174	17.378	19.1616	18.8014			10	10	10	15.1	15.1	15.1	89.786	0	24.602	18014000	17	P22735	P22735	Protein-glutamine gamma-glutamyltransferase K	TGM1
18.7492	19.8449	19.7522	19.4026	19.6605	17.8616	18.1098	18.7619	18.9424	21.8757	18.6769	18.2453	18.5002	19.8534	18.667			7	7	7	13.9	13.9	13.9	76.631	0	35.281	19373000	29	Q08188	Q08188	Protein-glutamine gamma-glutamyltransferase E;Protein-glutamine gamma-glutamyltransferase E 50 kDa catalytic chain;Protein-glutamine gamma-glutamyltransferase E 27 kDa non-catalytic chain	TGM3
20.3981	16.6496	17.8136	17.9853	18.2404	21.6122	18.2879	18.5599	18.1617	18.472	19.7083	18.0686	18.3865	17.177	18.6103			10	10	10	7.4	7.4	7.4	182.77	0	16.054	12521000	14	Q8NI27	Q8NI27	THO complex subunit 2	THOC2
16.8795	17.5919	17.9526	18.8419	17.0461	19.6414	19.7665	16.9029	19.6028	16.1965	19.6231	19.8988	19.4797	19.695	19.8926			5	5	5	6.1	6.1	6.1	108.66	0	5.5598	13250000	17	Q9Y2W1	Q9Y2W1	Thyroid hormone receptor-associated protein 3	THRAP3
20.841	19.4949	20.3761	16.6374	19.7676	21.2778	19.0977	19.7085	19.1218	20.2817	19.6863	19.0482	19.9606	18.943	19.8365			4	4	4	19.2	19.2	19.2	23.864	0	7.359	21684000	39	Q96EY4	Q96EY4	Translation machinery-associated protein 16	TMA16
19.0718	18.0762	18.855	17.8923	17.1161	21.1066	18.4737	18.7577	17.2074	18.2509	19.1589	18.2659	18.7592	18.2339	17.1043			2	2	2	12.2	12.2	12.2	21.175	0	5.5768	10232000	16	Q9UM00	Q9UM00	Transmembrane and coiled-coil domain-containing protein 1	TMCO1
20.1444	16.3003	19.0899	15.8358	19.4068	21.3592	20.7545	20.6534	20.3532	20.2092	20.7275	20.3342	20.9298	20.0617	20.9352			10	10	4	23.9	23.9	8.4	75.491	0	25.089	33909000	49	P42166	P42166	Lamina-associated polypeptide 2, isoform alpha;Thymopoietin;Thymopentin	TMPO
17.2612	16.9146	16.0828	15.96	17.2032	19.1517	18.3554	18.1261	18.3256	18.3798	18.5625	18.2755	17.4786	18.2014	18.7475			8	2	2	29.1	5.3	5.3	50.67	0	5.0949	6562200	16	P42167	P42167	Lamina-associated polypeptide 2, isoforms beta/gamma;Thymopoietin;Thymopentin	TMPO
22.269	21.9841	22.158	24.1158	22.4418	22.3422	22.1002	21.9208	22.9239	21.8596	21.5858	21.8915	21.9008	23.3151	22.7902			22	22	22	32.8	32.8	32.8	90.725	0	68.19	145860000	154	P11387;Q969P6	P11387	DNA topoisomerase 1	TOP1
17.6018	16.114	16.3024	18.4369	17.8774	17.9787	16.4987	17.0467	19.1518	17.4129	17.7475	17.831	17.5916	19.0823	18.3029			4	4	4	2.8	2.8	2.8	174.38	0	8.8286	5928000	7	P11388;Q02880	P11388;Q02880	DNA topoisomerase 2-alpha;DNA topoisomerase 2-beta	TOP2A;TOP2B
17.0279	17.5789	18.1969	19.8767	17.0606	21.7239	20.8355	20.5276	20.8872	21.0832	21.0508	20.5035	20.6923	21.191	21.7881			12	12	12	19.7	19.7	19.7	85.652	0	47.267	43241000	62	Q9ULW0	Q9ULW0	Targeting protein for Xklp2	TPX2
21.9332	22.0995	21.42	21.7304	22.0063	21.8598	21.91	21.1904	20.8687	21.6155	20.8834	21.8579	20.5313	20.7838	22.2368			16	16	16	25.2	25.2	25.2	103.05	0	118.95	80529000	143	Q15361	Q15361	Transcription termination factor 1	TTF1
21.2555	20.5902	20.3024	20.8157	20.2945	20.8324	21.1192	20.1162	20.7676	19.6936	21.0043	21.2452	20.4435	20.4656	20.2093			8	8	1	27.2	27.2	3.1	49.895	0	41.547	41765000	64	Q9BQE3;P68363;P68366;Q9NY65;Q9H853	Q9BQE3;P68363;P68366;Q9NY65	Tubulin alpha-1C chain;Tubulin alpha-1B chain;Tubulin alpha-4A chain;Tubulin alpha-8 chain	TUBA1C;TUBA1B;TUBA4A;TUBA8
20.4524	19.4475	19.6267	20.3045	17.408	19.9421	20.3214	19.677	19.9734	17.1213	20.5635	20.5146	19.6101	19.2536	18.9163			6	6	6	24.3	24.3	24.3	49.67	0	17.565	23651000	32	P07437;Q9BVA1;Q13885;P68371;P04350;Q13509;Q3ZCM7;A6NNZ2;Q9BUF5	P07437;Q9BVA1;Q13885;P68371;P04350;Q13509	Tubulin beta chain;Tubulin beta-2B chain;Tubulin beta-2A chain;Tubulin beta-4B chain;Tubulin beta-4A chain;Tubulin beta-3 chain	TUBB;TUBB2B;TUBB2A;TUBB4B;TUBB4A;TUBB3
17.369	18.1872	18.571	18.651	17.7132	18.6143	18.8295	18.648	19.2001	17.3805	19.6223	19.405	19.4604	18.8744	18.773			4	4	4	11.1	11.1	11.1	49.541	0	11.542	11470000	18	P49411	P49411	Elongation factor Tu, mitochondrial	TUFM
20.3453	19.3601	20.3746	20.5212	20.1009	20.6476	19.9495	20.1842	19.9805	19.9266	20.3414	19.4489	20.0057	20.0935	20.1164			4	4	4	13.6	13.6	13.6	37.432	0	13.818	27505000	56	Q3B726	Q3B726	DNA-directed RNA polymerase I subunit RPA43	TWISTNB
19.8406	21.1336	20.6377	20.329	20.385	18.914	19.1747	19.2175	19.7081	22.7701	19.2888	18.8031	18.6646	20.6086	19.3599			5	5	5	42.9	42.9	42.9	11.737	0	16.366	34357000	38	P10599	P10599	Thioredoxin	TXN
19.3203	19.3256	19.2171	19.5096	20.8027	19.7775	20.3209	20.1071	19.9308	20.936	20.0359	20.1504	20.3746	20.3866	21.034			6	6	6	20	20	20	53.5	0	15.126	30909000	39	P26368	P26368	Splicing factor U2AF 65 kDa subunit	U2AF2
21.6715	20.4276	21.3933	21.1311	22.0285	22.5433	21.49	21.8957	21.2072	22.234	21.8444	21.3924	21.82	21.3839	22.3422			13	13	13	15.9	15.9	15.9	118.29	0	75.782	91823000	125	O15042	O15042	U2 snRNP-associated SURP motif-containing protein	U2SURP
22.9081	23.7998	24.3705	16.9224	24.4454	17.5496	22.1779	23.9119	17.687	18.3231	16.2388	16.5729	23.1068	22.5567	23.2131			3	1	1	27.3	7.8	7.8	14.728	0	3.3807	270150000	17	P62987;P0CG47;P0CG48	P62987;P0CG47;P0CG48	Ubiquitin-60S ribosomal protein L40;Ubiquitin;60S ribosomal protein L40;Polyubiquitin-B;Ubiquitin;Polyubiquitin-C;Ubiquitin	UBA52;UBB;UBC
16.9275	16.7418	15.7998	16.262	16.4113	18.7784	18.4228	16.4905	18.3549	16.3688	18.147	18.5748	18.9689	17.1696	16.8681			3	3	3	4.3	4.3	4.3	114.53	0	5.9112	4265700	10	Q14157	Q14157	Ubiquitin-associated protein 2-like	UBAP2L
18.0295	17.7514	18.1502	16.147	17.9539	18.9376	18.0733	18.1451	16.5093	16.5007	18.0532	17.9062	17.9911	16.2245	17.7891			2	2	2	2.3	2.3	2.3	121.52	0	2.8006	5103200	7	Q9NPG3	Q9NPG3	Ubinuclein-1	UBN1
19.0938	19.4434	18.5051	16.2894	18.9558	19.0818	19.1228	18.6361	18.4018	18.5669	18.5554	19.2263	18.6015	18.276	19.0267			3	3	3	2.6	2.6	2.6	145.39	0	9.7698	11119000	19	Q9H9J4	Q9H9J4	Ubiquitin carboxyl-terminal hydrolase 42	USP42
18.1335	18.0724	16.592	18.6392	18.7078	18.5236	18.5925	18.4554	18.9201	18.9627	18.0398	18.4375	18.246	19.3805	19.7273			5	5	5	9.1	9.1	9.1	87.977	0	13.22	10167000	11	Q9BVJ6;Q5TAP6	Q9BVJ6	U3 small nucleolar RNA-associated protein 14 homolog A	UTP14A
20.0636	19.1374	19.9532	19.479	19.2714	21.164	19.6014	19.682	19.117	19.475	20.6748	19.2501	20.2803	19.2699	19.7116			8	8	8	3.3	3.3	3.3	318.38	0	33.295	23881000	29	O75691	O75691	Small subunit processome component 20 homolog	UTP20
19.3013	18.2915	19.2402	19.5104	19.2549	19.9858	19.2895	17.4709	19.1185	16.888	19.69	19.1162	18.9715	19.7313	19.5428			3	3	3	9.6	9.6	9.6	54.557	0	12.498	14973000	16	Q9NQZ2	Q9NQZ2	Something about silencing protein 10	UTP3
17.8094	17.3808	17.2495	16.9504	17.8002	17.3544	17.5965	17.7868	16.6659	16.7988	18.3606	18.625	16.7491	16.4008	17.69			2	2	2	3.1	3.1	3.1	89.321	0	6.0718	3634300	4	P55072	P55072	Transitional endoplasmic reticulum ATPase	VCP
16.8355	18.7518	16.3586	18.7121	18.9165	18.8286	18.5394	19.0628	19.1872	18.0148	19.2626	19.7535	18.889	18.5884	17.9965			4	4	4	20.8	20.8	20.8	30.772	0	6.9032	9942500	9	P21796	P21796	Voltage-dependent anion-selective channel protein 1	VDAC1
19.7285	20.2101	19.9238	20.0489	20.5676	20.1074	20.4212	20.7048	20.8169	19.6266	21.15	21.2951	21.0221	20.585	20.1881			7	7	7	32	32	32	31.566	0	23.486	36763000	39	P45880	P45880	Voltage-dependent anion-selective channel protein 2	VDAC2
17.8248	18.1623	16.398	18.0059	17.5486	18.1253	18.1181	16.8542	18.6075	16.0931	18.6887	18.933	18.3889	18.1524	17.142			4	4	4	19.4	19.4	19.4	30.658	0	8.9621	6207000	7	Q9Y277	Q9Y277	Voltage-dependent anion-selective channel protein 3	VDAC3
24.3618	24.0708	24.405	24.0329	24.4164	24.1804	24.7841	25.0458	25.0632	23.2356	25.8996	25.7095	25.9847	24.9265	24.1768			34	34	31	71.9	71.9	68	53.651	0	236.09	847850000	393	P08670;P17661;P41219;P07196;P07197	P08670	Vimentin	VIM
17.346	16.8865	16.8763	15.6652	16.8621	19.4972	18.0691	18.1041	17.5234	17.674	18.4612	17.7214	18.1507	17.2143	17.1137			4	4	4	4.8	4.8	4.8	132.94	0	6.4961	5172500	7	Q7Z5K2	Q7Z5K2	Wings apart-like protein homolog	WAPAL
19.559	18.7132	18.8084	19.0907	19.0151	20.3804	19.5705	19.5577	19.6194	19.3582	19.924	19.555	20.511	19.8852	19.926			3	3	3	10	10	10	69.997	0	8.0226	20761000	18	Q9Y2W2	Q9Y2W2	WW domain-binding protein 11	WBP11
17.0397	19.3528	19.1886	16.8303	17.0588	17.7656	16.713	16.9757	16.29	22.8509	18.013	16.6133	16.0029	16.2568	18.684			2	2	2	8	8	8	26.238	0	2.6473	18466000	8	Q5T750	Q5T750	Skin-specific protein 32	XP32
17.3081	17.2327	18.0596	17.5549	18.6768	16.9746	18.5344	16.5006	18.7711	18.1185	19.5663	19.4142	19.1088	18.9475	18.47			5	5	5	11	11	11	69.842	0	8.036	8035000	13	P12956	P12956	X-ray repair cross-complementing protein 6	XRCC6
20.1079	19.7105	18.5068	18.9325	19.8207	19.9183	19.8813	20.1728	19.8707	18.3909	19.4134	20.8278	20.4378	19.3246	19.1046			4	4	1	15.7	15.7	5.9	35.924	0	58.063	19687000	34	P67809;Q9Y2T7	P67809;Q9Y2T7	Nuclease-sensitive element-binding protein 1;Y-box-binding protein 2	YBX1;YBX2
18.1656	18.1274	16.9768	17.6882	16.9034	17.0099	18.4819	18.4313	17.4187	17.0323	18.4252	18.8313	18.9325	18.8625	17.319			2	2	2	7.3	7.3	7.3	48.602	0	8.6417	6532000	8	Q8WU90	Q8WU90	Zinc finger CCCH domain-containing protein 15	ZC3H15
17.9446	17.4912	17.5731	17.8252	16.7675	19.5799	19.1733	19.0389	18.7258	19.268	19.2605	18.8963	19.0824	18.8002	19.8816			3	3	3	3.6	3.6	3.6	106.38	0	8.8757	9038300	17	Q86VM9	Q86VM9	Zinc finger CCCH domain-containing protein 18	ZC3H18
23.6325	23.048	23.2895	22.4757	23.6272	23.5278	22.8391	22.7193	21.8198	23.1265	22.7455	22.9232	22.666	21.7971	23.2393			8	8	8	32.4	32.4	32.4	27.569	0	63.407	197660000	135	Q9NP64	Q9NP64	Nucleolar protein of 40 kDa	ZCCHC17
17.988	18.065	16.6665	16.911	16.8062	18.6669	18.2071	18.2804	18.3635	17.0575	18.3362	18.2777	18.9713	16.9944	18.7464			2	2	2	5.4	5.4	5.4	50.75	0	5.2051	6605500	9	O43670	O43670	BUB3-interacting and GLEBS motif-containing protein ZNF207	ZNF207
