# Supplementary material for: DDX17 helicase promotes resolution of R-loop-mediated transcription–replication conflicts in human cells
Source: Nucleic Acids Res. 2022 Dec 1;50(21):12274–90. doi: 10.1093/nar/gkac1116 (PMC9757067; doi:10.1093/nar/gkac1116)
Supplement: gkac1116_Supplemental_Files [file gkac1116_supplemental_files.zip › Supplementary Table S4.xlsx]

## Sheet: List1
List of significantly enriched proteins:
			also identified in:
Boleslavska et. al			Cristini et. al, 2018	Wang et. al, 2018	Wu et. al, 2021	Mosler et. al, 2021
ACTN4
AHCTF1			ü
ANLN
CALR
CCT6A			ü	ü
CLTC			ü	ü
COIL			ü
CORO1C				ü
CSRP1
DDX17			ü	ü	ü	ü
DDX3X				ü	ü
DDX42						ü
DDX5			ü	ü	ü	ü
DHX15			ü	ü	ü	ü
DHX9			ü	ü	ü	ü
EEF1A1				ü
EEF1B2				ü
EEF1D				ü
EEF1G			ü	ü
EIF4A1				ü
FLNA				ü
FLNC
FUS			ü	ü
FXR1			ü	ü
GPKOW
HADHB				ü
HIST2H2BE
HNRNPA1				ü	ü
HNRNPA2B1			ü	ü	ü	ü
HNRNPA3			ü	ü	ü	ü
HNRNPD			ü		ü	ü
HNRNPF			ü		ü
HNRNPH1			ü	ü		ü
HNRNPH3			ü
HNRNPK			ü	ü	ü	ü
HNRNPL			ü	ü	ü	ü
HNRNPM			ü	ü	ü	ü
HNRNPR			ü			ü
HNRNPU			ü	ü	ü	ü
HSPA9
CHAMP1
IK						ü
INTS12
KIF23			ü
KIF4A
MATR3			ü	ü	ü	ü
MGA
MKI67			ü	ü
NAT10			ü	ü	ü	ü
NCL			ü	ü	ü	ü
NOL6			ü	ü	ü
NOLC1			ü
NONO			ü	ü		ü
NPM1			ü	ü	ü	ü
PABPC1			ü	ü	ü
PDIA6				ü
PHB				ü	ü
PHB2				ü	ü
PLEC			ü	ü
PPP1CC				ü	ü
PRKDC			ü	ü
PSPC1				ü		ü
RBM17						ü
RBM25			ü	ü		ü
RBM27				ü		ü
RBMX			ü	ü		ü
RIF1				ü
RNASEH1
RPL12				ü	ü
RPL9				ü	ü
RPLP0				ü	ü
RPN1				ü	ü
RPS2				ü	ü
RPS3				ü	ü
RPS7				ü	ü
RPSA				ü	ü
SART1			ü	ü		ü
SEPT9				ü
SERBP1			ü	ü
SF3A1				ü		ü
SF3B1				ü	ü	ü
SF3B2			ü	ü		ü
SFPQ			ü			ü
SND1			ü	ü		ü
SNRNP200			ü	ü		ü
SNW1			ü	ü
SYNCRIP			ü	ü
TARDBP			ü		ü
THRAP3			ü	ü		ü
TMPO				ü
TPX2
TUFM				ü
UBAP2L				ü
VDAC2			ü	ü	ü
VIM			ü		ü
WAPAL
WBP11						ü
XRCC6				ü		ü
ZC3H18
